# Supplementary material for: Conformational distortion in a fibril-forming oligomer arrests alpha-Synuclein fibrillation and minimizes its toxic effects
Source: Commun Biol. 2021 May 3;4:518. doi: 10.1038/s42003-021-02026-z (PMC8093279; doi:10.1038/s42003-021-02026-z)
Supplement: Supplementary file 3 — Supplementary Data 1 [file 42003_2021_2026_MOESM3_ESM.xlsx]

## Sheet: Fig 1a
Time, h	a-Syn, mean	Dataset 1	2	3	4	5	6	7	8	Std Err, a-Syn		a-Syn + 4 uM Heme, mean	Dataset 1	2	3	4	5	Std Err, a-Syn + 4 uM Heme		a-Syn + 8 uM Heme, mean	Dataset 1	2	3	4	5	Std Err, a-Syn + 8 uM Heme, mean		a-Syn + 14 uM Heme	Dataset 1	2	3	4	5	Std Err, a-Syn + 14 uM Heme		a-Syn + 20 uM Heme	Dataset 1	2	3	4	5	Std Err, a-Syn + 20 uM Heme
0	1.43	1.12	1.25	1.14	1.37	1.44	1.52	1.37	1.39	0.13516		0.996	1.025	0.852	0.944	0.852	1.125	0.05		0.96	1.112	1.028	1.352	1.01	0.94	0.04		0.8	0.74	1.12	1.174	0.965	0.741	0.102		0.712	0.847	0.762	0.667	0.6123	0.675	0.046
10	1.29	1.3	1.34	1.115	0.948	1.28	1.34	1.32	1.28	0.08334		1.02	1.056	1.1258	0.978	0.92	0.963	0.051		0.93	0.947	1.113	0.894	0.914	0.929	0.04		0.814	0.741	0.9652	0.852	0.98	0.632	0.074		0.688	0.678	0.921	0.485	0.678	0.681	0.0777
22	2.35	2.155	2.378	2.158	2.378	2.472	2.44	2.58	2.454	0.07833		1.33	1.25	1.48	1.38	0.845	0.978	0.0665		1.08	1.24	1.084	1.078	1.15	1.247	0.0395		0.79	0.666667	0.85	0.74	0.7452	0.74	0.032		0.75	0.717	0.6712	0.825	0.814	0.735	0.032
26	2.555	2.557	2.415	2.6787	20.489	2.647	2.3147	2.584	2.578	0.07099		--						--		--						--		--								--
28	2.77	2.744	2.4589	2.945	2.485	2.759	2.689	2.6478	2.48	0.08583		1.54	1.28	1.78	1.65	1.741	1.144	0.077		1.13	1.24	0.978	1.187	1.097	1.0785	0.0375		0.75	0.85	0.85	0.694	0.773	0.762	0.032		0.758	0.814	0.789	0.483	0.95	0.754	0.085
36	3.69	3.48	3.74	3.9541	3.148	3.65	3.685	3.678	3.514	0.09172		--						--		--						--		--								--
42	4.925	4.97	4.477	4.15	5.1228	5.485	6.158	3.48	3.894	0.21993		1.78	1.78	1.72	1.789	1.677	1.587	0.089		1.41	1.52	1.64	1.234	1.44	1.398	0.0405		0.81	0.65	0.96	0.74	0.78	0.855	0.058		0.751	0.85	0.75	0.781	0.6245	0.753	0.04
48	6.222	6.85	6.1554	5.987	5.65	6.158	6.278	6.245	6.235	0.2		--						--		--						--		--								--
56	7.425	7.32	7.621	7.581	7.258	7.415	7.174	7.119	7.128	0.2547		2.0458	2.178	2.3678	1.971	2.145	1.924	0.1		1.54	1.57	1.647	1.58	1.96	1.74	0.0465		1.07	1.158	1.25	1.174	0.95	0.844	0.085		1.02	1.11	0.84	1.45	0.787	0.94	0.133
60	8.212	8.259	8.248	8.278	7.994	7.981	8.117	8.298	8.459	0.21783		--						--		--						--		--								--
66	8.67	7.91	8.147	8.287	8.95	8.9144	8.6752	8.745	8.789	0.182		2.19	2.186	2.65	1.78	2.115	2.168	0.1095		1.68	1.97	1.52	1.41	1.74	1.52	0.054		1.08	1.28	1.367	0.987	0.74	1.085	0.123		1.11	0.78	1.85	0.985	0.874	1.08	0.213
72	9.45	10.25	10.115	9.125	9.46	9.65	9.458	9.344	9.3987	0.14345		2.3102	2.358	2.278	2.144	2.59	2.615	0.1155		1.702	1.48	1.74	1.41	1.62	1.698	0.0575		1.06	1.258	1.105	0.965	0.988	0.997	0.06		1.06	0.975	1.015	1.42	0.85	1.085	0.106
84	9.92	10.147	10.278	9.95	9.14	9.65	10.55	9.924	9.155	0.08017		2.377	2.476	2.298	2.415	2.455	2.245	0.1185		1.78	1.9652	1.41	1.85	1.632	1.85	0.0593		1.16	1.25	1.325	1.1745	0.985	1.12	0.064		1.21	1.28	1.19	1.3	1.288	0.9854	0.066
96	10.02	11.2447	12.15	9.122	10.55	10.05	10.155	10.45	10.2	0.18		2.411	2.4288	2.48	2.379	2.2478	2.521	0.045		1.9	2.17	2.085	1.965	1.851	1.74	0.0605		1.26	1.33	1.1545	1.174	1.325	1.354	0.047		1.2	0.85	0.963	0.785	1.9652	1.452	0.249
--	--											--
--	--											--
--	--											--
--	--											--
--	--											--
--	--											--
--	--											--
--	--											--
--	--											--
--	--											--
--	--											--
--	--											--
--	--											--
--	--											--

## Sheet: Fig 1d_
Time, h	a-Syn+heme-treated seeds, mean	Dataset 1	2	3	4	5	6	7	8	std err, a-Syn+heme-treated seeds		a-Syn, mean	Dataset 1	2	3	4	5	6	7	8	std error, a-Syn		a-Syn+untreated seeds, mean	Dataset 1	2	3	4	5	6	7	8	std error, a-Syn+untreated seeds
1	1.1	0.95	1.65	1.14	1.248	0.85	0.96	0.745	1.52	0.3		1.39757	1.521	1.48	1.62	1.354	1.25	1.35	1.056	1.841	0.23		1.54333	1.25	1.55	1.47	1.61	1.58	1.74	1.48	1.62	0.07
2	--									--		--									--		2.735	2.85	2.965	2.158	2.62	2.74	3.147	3.0452	3.0478	0.1599
3	1.19	1.07	0.92	0.75	1.117	1.005	0.792	1.21	0.95	0.127		--									--		4.741	5.122	4.148	4.9652	4.785	5.025	5.004	4.78	4.0965	0.1996
5	--											--									--		5.87	5.4778	5.75	6.0125	6.085	5.985	5.766	5.9747	5.916	0.098
7	--											--									--		7.85	7.852	7.652	7.588	7.9854	8.015	8.004	8.25	7.4752	0.1306
10	0.989	1.76	0.95	0.755	1.055	1.25	1.045	0.985	0.845	0.294		1.2106	1.25	1.34	1.1458	1.325	1.192	1.187	1.25	1.254	0.033		9.25	10.115	10.022	9.174	8.852	7.158	9.471	9.324	9.145	0.458
12	--											--											10.257	10.63	11.0852	10.02	10.52	9.987	9.954	11.24	10.255	0.2498
14	--											--											11.085	12.085	11.652	9.42	11.1658	12.125	11.005	11.52	10.75	0.4373
16	1.71	1.19	0.7852	0.9547	0.912	1.38	1.24	1.74	0.724	0.17		1.29	1.27	1.58	1.178	0.945	1.045	1.48	1.65	1.25	0.125		11.965	12.045	11.85	11.76	12.04	12.15	12.85	11.47	11.78	0.203
18	--											--											12.53	12.785	12.622	11.985	10.75	13.741	12.965	12.144	12.004	0.4402
22	1.193	1.28	1.52	1.658	0.965	0.85	0.8856	1.052	1.1582	0.12		2.29184	2.35	2.48	2.412	2.1485	2.2596	2.3285	2.1954	2.188	0.058		14.02	13.48	13.977	14.115	14.288	14.085	15.014	12.214	14.185	0.4042
26	1.28	1.378	1.42	1.485	1.058	1.074	1.115	1.365	1.052	0.09		2.59	2.754	2.258	2.963	2.64	2.48	2.61	2.48	2.34	0.113		--
28	--											2.9652	3.0154	2.85	2.6952	2.658	2.62	2.785	2.565	2.945	0.062		14.66	15.155	15.42	14.122	14.35	14.45	14.62	15.21	14.87	0.231
30	1.2549	1.35	1.114	1.25	1.04	1.37	1.25	1.4	1.1245	0.066		--											--
34	--											3.64	3.48	3.895	3.489	3.96	3.14	3.785	2.98	3.78	0.179		15.425	14.85	15.022	15.658	15.745	16.06	15.055	15.74	14.965	0.2306
40	1.617	1.852	1.52	1.456	1.654	0.97	0.845	1.65	1.782	0.177		--											--
44	--											5.06	5.12	5.256	4.85	4.985	5.125	5.16	5.02	5.012	0.063		15.895	16.2474	16.125	16.3214	15.9874	15.785	15.365	15.74	16.12	0.1581
48	1.69256	1.745	1.531	1.62	1.78	1.95	1.48	1.55	1.75	0.078		6.2565	6.125	5.965	5.975	6.458	6.358	6.55	5.78	5.91	0.14		--
56	1.92121	2.14	1.95	1.85	1.94	1.558	2.055	1.92	1.74	0.091		7.12	7.05	7.215	7.0552	7.25	7.62	6.97	6.48	7.32	0.1644		16.179	17.22	16.34	16.47	16.456	16.452	15.95	15.47	14.96	0.3477
62	--											7.88	7.9652	7.552	8.125	8.155	7.68	7.9851	8.1256	8.25	0.1224		16.08	16.66	15.96	15.785	16.125	16.25	16.17	16.25	15.98	0.1308
66	1.9525	2.28	2.05	1.62	1.788	1.986	1.726	2.055	2.045	0.123		8.574	8.842	8.625	8.547	8.321	8.124	8.144	8.95	9.05	0.1787		--
70	--											8.984	9.25	9.17	8.742	9.12	8.485	8.565	8.95	9.11	0.146		16.4529	16.475	16.552	15.985	15.78	16.05	16.66	17.002	16.15	0.201
76	--											--											--									--
82	1.9953	2.114	2.055	1.985	2.114	2.374	1.85	1.78	1.755	0.091		--											--									--
86	--											9.89	10.25	10.05	9.62	9.785	9.985	9.852	10.05	10.277	0.112
96	2.012	2.052	2.145	1.85	1.635	1.97	1.992	2.085	2.14	0.08		10.02	11.2447	12.15	9.122	10.55	10.05	10.155	10.45	10.2	0.18		--									--
--	--									--		--									--		--									--
--	--									--		--									--		--									--
--	--									--		--									--		--									--
--	--									--		--									--		--									--
--	--									--		--									--		--									--
--	--									--		--									--		--									--
--	--									--		--									--		--									--
--	--									--		--									--		--									--
--	--									--		--									--		--									--
--	--									--		--									--		--									--
--	--									--		--									--		--									--
--	--									--		--									--		--									--
--	--									--		--									--		--									--
--	--									--		--									--		--									--
--	--									--		--									--		--									--
--	--									--		--									--		--									--
--	--									--		--									--		--									--
--	--									--		--									--		--									--
--	--									--		--									--		--									--
--	--									--		--									--		--									--
--	--									--		--									--		--									--
--	--									--		--									--		--									--
--	--									--		--									--		--									--
--	--									--		--									--		--									--

## Sheet: Fig 1e
	Fibrils+4 uM heme, mean	Dataset 1	2	3	4	5	6	7	8	Std Err	Fibrils+8 uM heme, mean	Dataset 1	2	3	4	5	6	7	8	Std Err	Fibrils+14 uM heme, mean	Dataset 1	2	3	4	5	6	7	8	Std Err	Fibrils+20 uM heme, mean	Dataset 1	2	3	4	5	6	7	8	Std Err
0	10.02	11.2447	12.15	9.122	10.55	10.05	10.155	10.45	10.2	0.18	10.02	11.2447	12.15	9.122	10.55	10.05	10.155	10.45	10.2	0.18	10.02	10.02	11.2447	12.15	9.122	10.55	10.05	10.155	10.45	0.18	10.2	10.02	11.2447	12.15	9.122	10.55	10.05	10.155	10.45	0.18
0.5	4.74	4.25	5.18	4.98	4.74	4.85	4.96	4.278	4.74	0.33	3.509	3.52	3.148	3.965	3.41	3.358	3.285	3.65	3.74	0.265	2.98	2.74	3.1558	3.0456	2.758	2.9652	2.321	3.0255	3.22114	0.145	2.36	2.63	2.14	2.41	1.965	2.52	2.74	2.47	2.14	0.134
1	4.53	4.652	4.785	5.002	3.952	4.412	4.9652	4.1255	4.379	0.38	3.39	3.41	3.785	3.125	3.652	3.2525	3.321	3.542	2.965	0.273	2.7	2.85	2.74	2.96	2.725	2.6158	2.588	2.752	2.41	0.084	2.19	2.25	2.085	2.32	1.85	1.9652	1.652	2.35	2.27	0.125
6	4.1	4.025	4.32	3.9652	3.7452	4.1235	4.632	3.7852	3.9874	0.29	3.09	3.125	2.9652	2.7856	2.96855	3.07452	3.0756	3.12	3.32	0.155	2.52	2.74	2.488	2.65	2.9652	2.452	2.1	2.126	2.52	0.146	1.96	2.114	2.0741	1.987	1.963	1.951	1.852	1.75	2.085	0.062
16	3.63	3.327	3.785	3.9521	2.789	3.9874	4.105	3.785	3.325	0.446	2.78	2.9652	3.06523	2.412	2.785	2.652	2.452	2.8	3.147	0.27	2.43	2.95	1.963	2.35	2.96	1.845	2.745	2.52	2.055	0.22	1.7	1.752	1.9652	2.147	2.085	2.1485	2.235	2.1447	1.963	0.174
30	3.561	3.74	3.632	2.98	3.4752	3.41	3.52	3.741	3.9854	0.297	2.34	2.41	2.6541	2.632	2.144	1.965	2.258	2.365	2.35	0.231	2.01	1.965	2.055	2.042	2.147	2.0852	2.457	2.31	1.74	0.108	1.53	1.452	1.63	1.952	1.258	1.1477	1.54	1.364	1.588	0.124
48	3.32	3.1254	3.9652	2.952	3.852	3.0521	3.174	3.321	3.1774	0.375	2.1	2.412	2.364	2.41	2.468	2.3658	2.564	2.62	2.96	0.18	1.89	1.75	2.145	2.169	2.069	1.965	1.977	1.745	1.68	0.095	1.27	1.45	1.48	1.95	1.452	0.9652	1.17	1.02	1.055	0.165
62	2.95	2.21	3.12	3.02558	2.9854	2.852	2.785	3.144	3.52	0.374	1.93	2.1447	1.852	1.963	1.75	2.162	2.05	1.952	1.845	0.147	1.6	1.558	1.75	1.963	1.742	1.258	1.58	1.63	1.74	0.102	0.99	1.125	0.85	0.95	1.055	1.412	1.52	0.75	0.852	0.138
80	2.8	2.852	2.42	2.62	2.75	2.41	3.125	3.0255	3.41	0.35	1.68	1.21	1.9652	1.75	1.62	1.52	1.687	1.74	1.62	0.217	1.4	0.952	1.045	1.74	1.458	1.52	1.34	1.6974	1.52	0.14	1.02	1.045	1.255	0.752	0.98	1.155	1.02	1.0475	0.98	0.07
96	2.097	2.085	2.195	1.96	1.786	1.9654	2.147	2.2856	2.3547	0.187	1.324	1.3245	1.24547	1.852	1.247	1.458	1.25	1.1025	1.115	0.241	1.12	1.036	1.255	0.951	0.632	0.9652	1.25	1.42	1.34	0.129	0.995	0.96	1.055	1.125	1.25	0.98	0.963	0.785	0.845	0.074
120	1.86	2.41	2.147	1.96	1.255	1.577	1.866	1.9654	1.75	0.351	0.97	1.052	0.99	0.93	0.84	0.8	0.6521	0.9541	0.987	0.129	0.93	0.9854	0.752	0.947	1.123	1.025	1.05	1.04	0.965	0.0547
--	--										--										--										--
--	--										--										--										--
--	--										--										--										--
--	--										--										--										--
--	--										--										--										--										--	--	--	--
--	--										--										--										--										--	--	--	--
--	--										--										--										--										--	--	--	--
--
--

## Sheet: Fig 2d-f
SUV and Cell data, Asyn without addition of heme, Ref Figure 2d
	Time, h	Liposome Permeation, mean value	Dataset 1	2	3	4	5	6	Std Err Liposome	Early Apoptosis, mean value	Dataset 1	2	3	4	5	6	Std Err Early apoptosis	Late+Necrosis, mean value	Dataset 1	2	3	4	5	6	Std Err Late+Necrosis
	0	1.3	1.311	1.721	0.2	2.468	0.0155	1.3025	0.42	0.01	0	0.3	0.009	0.02	0	0.01	0.0005	0.118	0.002	0.012	0.3	0.078	0.001	0.007	0.07
	12	1.18829	2.3488	2.118	1.158	0.486	1.24	3.55	0.5104	1.9011	2.1	1.7	1.66	1.94	1.85	2	0.05	1.41	1.78	2.15	1.11	0.47	0.436	0.9	0.697
	24	50.2117	68.9	41.02	43.85	54.33	42.87	50.3	5.22	9.776	9.18	10.254	13.74	6.78	8.962	9.74	1.138	9.92	11.12	10.64	9.47	9.12	8.95	10.25	0.87756
	36	62.1647	58.155	51.248	62.185	65.1	64.15	72.15	3.51793	8.16133	8.12	8.26	7.898	8.158	8.41	8.122	0.084	18.42	17.85	18.92	20.18	18.02	21.86	13.74	2.7411
	48	62.4817	69.84	60.74	59.98	64.75	61.7	57.88	2.12	8.34103	7.821	7.7794	8.3458	8.625	9.147	8.328	0.51308	19.6517	21.85	20.48	17.21	11.94	29.18	17.25	5.78
	60	55.8913	58.188	68.18	51.11	49.17	54.96	53.74	3.38983	8.14398	7.964	7.1215	8.952	8.1778	8.4786	8.17	0.60738	10.6108	13.95	11.58	4.58	7.125	16.32	10.11	4.32
	72	54.74	72.14	49.75	60.28	55.78	48.74	41.75	5.31	5.33	4.195	6.822	5.39	3.48	6.91	5.18	1.37545	9.353	9.99	11.525	6.47	8.547	9.41	10.18	1.71883
	84	37.5242	28.61	40.93	42.37	45.7	31.75	35.785	3.29	4.56833	3.12	3.84	6.17	6.28	5.82	2.18	1.75	9.07833	12.01	16.14	4.52	7.77	7.12	6.91	4.23
	96	35.6093	28.34	38.745	44.315	30.22	37.116	34.92	2.91766	4.7011	3.95	3.898	4.96	5.12	5.71	4.654	0.70292	7.616	8.14	6.158	7.756	8.125	8.36	7.158	0.82974
																				--
																				--
																				--
																				--
Pre-treatment with heme, ref Figure 2e
	Time, h	Liposomal Permeation, mean	Dataset 1	2	3	4	5	6	Std Err Liposome	Early Apoptosis, mean value	Dataset 1	2	3	4	5	6	Std Err Early apoptosis	Late+Necrosis, mean value	Dataset 1	2	3	4	5	6	Std Err Late+Necrosis
	0	1.505	1.48	1.85	2.05	1.2	1.62	1.74	0.0395	0.04	0.02	0.1	0.03	0.008	0	0	0.0095	3.24	0.055	0.06	0.071	0	0.1	0.084	0	0.02
	12	1.76	1.75	1.417	1.82	1.61	1.952	1.72	0.0265	2.01	2.21	1.78	1.289	2.158	2.2	2.45	0.20787	15.2	1.18	1.67	1.57	1.14	1.29	0.99	1.38	0.125
	24	6.81	8.233	4.128	5.789	9.47	6.14	7.128	0.45	1.75	1.47	1.89	2.13	1.379	1.58	1.64	0.11937	27.24	1.35	1.98	0.65	1.47	1.28	1.66	1.68	0.23
	36	9.77	9.952	10.453	10.45	11.423	9.48	8.848	0.645	1.69	2.14	2.269	1.75	1.97	1.85	1.91	0.0875	39.24	1.59	1.85	1.52	1.77	1.94	2.13	1.78	0.1
	48	10.99	11.48	10.85	9.125	10.47	10.85	12.54	0.265	1.79	1.63	2.1	1.42	1.64	2.32	1.59	0.175	51.24	1.6	1.87	1.57	1.42	2.3	1.8	1.94	0.1505
	60	9.38	10.22	9.71	8.18	9.947	8.18	10.05	0.472	1.51	2.098	2.37	1.24	1.2	1.58	1.63	0.233	63.24	1.74	2.09	2.47	1.97	1.8	1.74	1.91	0.13
	72	8.91	9.912	7.147	8.64	8.474	9.15	10.19	0.535	1.42	1.71	1.66	1.417	1.52	1.98	1.47	0.105	75.24	1.59	1.56	1.47	1.49	1.45	1.43	1.57	0.008
	84	8.85	7.14	8.81	9.17	8.27	9.58	10.15	0.525	1.35	1.58	1.94	1.24	1.471	1.41	1.59	0.115	87.24	1.57	1.87	1.952	1.389	2.27	1.4	1.8	0.17
	96	9.07	8.47	9.36	7.89	11.48	10.48	6.78	0.285	1.78	2.47	2.13	1.97	1.95	1.74	1.97	0.12	99.24	2.23	1.74	1.98	2.7	2.25	2.47	2.28	0.17084
		--		--							--		--	--					--	--		--
		--		--							--		--	--					--	--		--
		--		--							--		--	--					--	--		--
Post-treatment with heme, ref Figure 2f		--		--							--		--	--					--	--		--
	Time, h	Liposomal Permeation, mean	Dataset 1	2	3	4	5	6	Std Err Liposome	Early Apoptosis, mean value	Dataset 1	2	3	4	5	6	Std Err Early apoptosis	Late+Necrosis, mean value	Dataset 1	2	3	4	5	6	Std Err Late+Necrosis
	0	1.36	1.11	1.47	1.2	1.47	1.59	1.36	0.0905	0.0265	0.09	0	0.01	0.05	0	0.009	0.018	0.0365	0	0.05	0.07	0.08	0.01	0.009	0.015
	12	1.61	1.81	1.38	1.52	1.54	1.74	1.69	0.08	1.54029	2.11	1.75	1.65	2.25	1.54	1.78	0.135	1.2	1.12	1.67	1.4	0.95	0.87	1.21	0.14811
	24	11.72	12.6	10.147	9.62	13.16	12.58	12.19	0.73	2.87121	2.27	3.11	1.99	2.47	3.21	4.15	0.39408	1.71	1.65	2.14	1.39	1.74	1.45	1.9	0.14062
	36	17.23	18.4	16.88	16.3	15.98	17.44	18.41	0.515	4.69	5.13	4.82	4.55	3.95	4.59	5.12	0.22	3.17	3.14	3.852	2.94	2.75	3.15	3.24	0.185
	48	19.7	20.98	17.82	18.87	19.41	20.41	20.714	0.61	6.09	6.9	5.56	6.14	5.94	6.21	5.83	0.228	3.38	3.33	4.1	3.84	2.89	2.74	3.4	0.26
	60	19.37	19.74	18.92	18.7	16.47	21.55	20.87	0.9	5.22	5.11	4.897	5.54	5.752	4.91	5.12	0.174	3.06	2.99	3.26	3.34	2.78	3.22	2.81	0.12
	72	16.67	18.15	15.47	16.4	16.47	18.12	15.4	0.6	6.11	6.74	5.7	6.31	5.96	5.81	6.18	0.19	3.10917	2.745	2.98	3.51	3.18	3.34	2.9	0.1435
	84	10.22	10.51	9.25	9.4	11.12	10.95	10.1	0.39	5.5	5.47	5.48	5.96	4.64	5.67	5.57	0.22	3.295	3.37	3.7	2.9	3.14	3.06	3.6	0.155
	96	8.58	7.985	7.145	9.5	9.632	8.84	8.4	0.47	4.3	4.95	4.64	5.48	4.122	4.479	5.1	0.325	2.06	2.21	2.36	1.89	1.78	2.39	1.78	0.13
		--	--						--		--							--									--
			--						--									--									--
			--						--									--									--
			--						--									--									--
			--						--									--									--
			--						--									--									--
		--	--						--									--									--
		--	--						--									--									--
		--	--						--									--									--
		--	--						--									--									--
		--	--						--									--									--
		--	--						--									--									--
		--	--						--									--
		--	--
		--	--
		--	--
		--	--
		--	--
		--	--
		--	--
		--	--
		--	--
		--	--
		--	--
		--	--
		--	--
		--	--
		--	--
		--	--
		--	--
		--	--
		--	--
		--	--
		--	--
		--	--
		--	--
		--	--
		--	--
		--	--
		--	--
		--	--
		--	--
		--	--
		--	--
		--	--
		--	--
		--	--
		--	--
		--	--

## Sheet: Fig 3d
	% Antiparallel Component, Mean	Dataset 1	2	3	4	Std Err		Secondary Derivative
Heme (-)	11.94	13.41	10.25	12.85	11.28	0.625		Pretreatment		w/o heme		Posttreatment
Heme (+), Pre-incubation	2.04	2.74	1.54	2.258	3.1	0.29		1600	7.972e-06	1600	5.85291e-06	1600	1.94828e-05
Heme (+), Post-incubation	5.23	6.1	4.74	4.92	5.18	0.2615		1600.44	1.22178e-05	1600.46	8.95984e-06	1600.44	2.97828e-05
								1600.87	1.69803e-05	1600.93	1.24228e-05	1600.88	4.11823e-05
								1601.31	1.8005e-05	1601.39	1.31226e-05	1601.32	4.33384e-05
								1601.75	1.90066e-05	1601.85	1.37934e-05	1601.76	4.53938e-05
								1602.18	1.99731e-05	1602.31	1.44255e-05	1602.2	4.73176e-05
								1602.62	2.08923e-05	1602.78	1.50094e-05	1602.64	4.90778e-05
								1603.06	2.17517e-05	1603.24	1.55353e-05	1603.08	5.06421e-05
								1603.49	2.25385e-05	1603.7	1.59942e-05	1603.52	5.19782e-05
								1603.93	2.32405e-05	1604.17	1.63772e-05	1603.96	5.30547e-05
								1604.37	2.38456e-05	1604.63	1.66763e-05	1604.41	5.38414e-05
								1604.8	2.43428e-05	1605.09	1.68848e-05	1604.85	5.43104e-05
								1605.24	2.47218e-05	1605.56	1.6997e-05	1605.29	5.44367e-05
								1605.68	2.49736e-05	1606.02	1.70089e-05	1605.73	5.41989e-05
								1606.11	2.50909e-05	1606.48	1.69179e-05	1606.17	5.358e-05
								1606.55	2.50681e-05	1606.94	1.67238e-05	1606.61	5.25683e-05
								1606.99	2.49015e-05	1607.41	1.6428e-05	1607.05	5.11577e-05
								1607.42	2.45894e-05	1607.87	1.60344e-05	1607.49	4.93489e-05
								1607.86	2.41327e-05	1608.33	1.55488e-05	1607.93	4.71493e-05
								1608.3	2.35343e-05	1608.8	1.49794e-05	1608.37	4.45736e-05
								1608.73	2.27995e-05	1609.26	1.43364e-05	1608.81	4.16445e-05
								1609.17	2.19361e-05	1609.72	1.36321e-05	1609.25	3.83921e-05
								1609.61	2.09537e-05	1610.19	1.28805e-05	1609.69	3.48543e-05
								1610.04	1.98642e-05	1610.65	1.20971e-05	1610.13	3.10764e-05
								1610.48	1.86812e-05	1611.11	1.12989e-05	1610.57	2.71109e-05
								1610.92	1.74196e-05	1611.57	1.05033e-05	1611.01	2.30165e-05
								1611.35	1.60955e-05	1612.04	9.72854e-06	1611.45	1.88575e-05
								1611.79	1.47258e-05	1612.5	8.99266e-06	1611.89	1.47027e-05
								1612.23	1.33275e-05	1612.96	8.31323e-06	1612.33	1.06241e-05
								1612.66	1.19177e-05	1613.43	7.70689e-06	1612.78	6.69578e-06
								1613.1	1.05128e-05	1613.89	7.18878e-06	1613.22	2.99222e-06
								1613.54	9.12823e-06	1614.35	6.77217e-06	1613.66	-4.13375e-07
								1613.97	7.77787e-06	1614.81	6.46793e-06	1614.1	-3.45068e-06
								1614.41	6.47397e-06	1615.28	6.28422e-06	1614.54	-6.05402e-06
								1614.85	5.22663e-06	1615.74	6.22609e-06	1614.98	-8.16416e-06
								1615.28	4.04361e-06	1616.2	6.29529e-06	1615.42	-9.72992e-06
								1615.72	2.93023e-06	1616.67	6.49004e-06	1615.86	-1.07099e-05
								1616.16	1.88921e-06	1617.13	6.80494e-06	1616.3	-1.10737e-05
								1616.59	9.20758e-07	1617.59	7.23101e-06	1616.74	-1.08035e-05
								1617.03	2.26843e-08	1618.06	7.75577e-06	1617.18	-9.89512e-06
								1617.47	-8.09396e-07	1618.52	8.36343e-06	1617.62	-8.35835e-06
								1617.9	-1.58175e-06	1618.98	9.03521e-06	1618.06	-6.21791e-06
								1618.34	-2.30212e-06	1619.44	9.7497e-06	1618.5	-3.51338e-06
								1618.78	-2.97931e-06	1619.91	1.04834e-05	1618.94	-2.98991e-07
								1619.21	-3.62263e-06	1620.37	1.1211e-05	1619.38	3.35692e-06
								1619.65	-4.24142e-06	1620.83	1.19065e-05	1619.82	7.37293e-06
								1620.09	-4.84444e-06	1621.3	1.25432e-05	1620.26	1.16558e-05
								1620.52	-5.43938e-06	1621.76	1.30948e-05	1620.7	1.61022e-05
								1620.96	-6.03238e-06	1622.22	1.35361e-05	1621.15	2.06008e-05
								1621.4	-6.62754e-06	1622.69	1.38433e-05	1621.59	2.50343e-05
								1621.83	-7.22663e-06	1623.15	1.3995e-05	1622.03	2.92825e-05
								1622.27	-7.82882e-06	1623.61	1.39725e-05	1622.47	3.32243e-05
								1622.71	-8.43053e-06	1624.07	1.37608e-05	1622.91	3.67415e-05
								1623.14	-9.02547e-06	1624.54	1.33486e-05	1623.35	3.97208e-05
								1623.58	-9.60474e-06	1625	1.27287e-05	1623.79	4.20576e-05
								1624.02	-1.01571e-05	1625.46	1.18989e-05	1624.23	4.36582e-05
								1624.45	-1.06695e-05	1625.93	1.08614e-05	1624.67	4.44428e-05
								1624.89	-1.11274e-05	1626.39	9.62329e-06	1625.11	4.43479e-05
								1625.33	-1.15154e-05	1626.85	8.19667e-06	1625.55	4.33284e-05
								1625.76	-1.18185e-05	1627.31	6.59813e-06	1625.99	4.13596e-05
								1626.2	-1.20221e-05	1627.78	4.84874e-06	1626.43	3.84381e-05
								1626.64	-1.21132e-05	1628.24	2.97361e-06	1626.87	3.4583e-05
								1627.07	-1.20813e-05	1628.7	1.00147e-06	1627.31	2.98362e-05
								1627.51	-1.1919e-05	1629.17	-1.03596e-06	1627.75	2.42618e-05
								1627.95	-1.16227e-05	1629.63	-3.10453e-06	1628.19	1.79456e-05
								1628.38	-1.11933e-05	1630.09	-5.16848e-06	1628.63	1.09938e-05
								1628.82	-1.06364e-05	1630.56	-7.1911e-06	1629.07	3.53051e-06
								1629.26	-9.96273e-06	1631.02	-9.13565e-06	1629.52	-4.30423e-06
								1629.69	-9.18832e-06	1631.48	-1.09662e-05	1629.96	-1.23577e-05
								1630.13	-8.33409e-06	1631.94	-1.26484e-05	1630.4	-2.0468e-05
								1630.57	-7.42571e-06	1632.41	-1.41505e-05	1630.84	-2.84675e-05
								1631	-6.49293e-06	1632.87	-1.5444e-05	1631.28	-3.61874e-05
								1631.44	-5.56888e-06	1633.33	-1.65047e-05	1631.72	-4.34614e-05
								1631.88	-4.68907e-06	1633.8	-1.73131e-05	1632.16	-5.01307e-05
								1632.31	-3.89029e-06	1634.26	-1.78553e-05	1632.6	-5.60476e-05
								1632.75	-3.20935e-06	1634.72	-1.81235e-05	1633.04	-6.108e-05
								1633.19	-2.68179e-06	1635.19	-1.81164e-05	1633.48	-6.51156e-05
								1633.62	-2.34048e-06	1635.65	-1.78393e-05	1633.92	-6.80646e-05
								1634.06	-2.21427e-06	1636.11	-1.73046e-05	1634.36	-6.98634e-05
								1634.5	-2.32676e-06	1636.57	-1.65318e-05	1634.8	-7.04769e-05
								1634.93	-2.69506e-06	1637.04	-1.55467e-05	1635.24	-6.99e-05
								1635.37	-3.32886e-06	1637.5	-1.43818e-05	1635.68	-6.81593e-05
								1635.81	-4.22961e-06	1637.96	-1.30753e-05	1636.12	-6.53127e-05
								1636.24	-5.38998e-06	1638.43	-1.16704e-05	1636.56	-6.14491e-05
								1636.68	-6.79368e-06	1638.89	-1.02147e-05	1637	-5.66871e-05
								1637.12	-8.41547e-06	1639.35	-8.75866e-06	1637.44	-5.11727e-05
								1637.55	-1.02216e-05	1639.81	-7.3549e-06	1637.89	-4.5076e-05
								1637.99	-1.21705e-05	1640.28	-6.0565e-06	1638.33	-3.85878e-05
								1638.43	-1.42137e-05	1640.74	-4.91577e-06	1638.77	-3.19148e-05
								1638.86	-1.62974e-05	1641.2	-3.98276e-06	1639.21	-2.52745e-05
								1639.3	-1.83637e-05	1641.67	-3.30373e-06	1639.65	-1.88896e-05
								1639.74	-2.03526e-05	1642.13	-2.91972e-06	1640.09	-1.2982e-05
								1640.17	-2.22039e-05	1642.59	-2.86511e-06	1640.53	-7.76688e-06
								1640.61	-2.38588e-05	1643.06	-3.16637e-06	1640.97	-3.44615e-06
								1641.05	-2.52624e-05	1643.52	-3.84089e-06	1641.41	-2.02512e-07
								1641.48	-2.63655e-05	1643.98	-4.89602e-06	1641.85	1.80641e-06
								1641.92	-2.71263e-05	1644.44	-6.32844e-06	1642.29	2.45341e-06
								1642.36	-2.75121e-05	1644.91	-8.12366e-06	1642.73	1.64647e-06
								1642.79	-2.75006e-05	1645.37	-1.0256e-05	1643.17	-6.67268e-07
								1643.23	-2.7081e-05	1645.83	-1.26886e-05	1643.61	-4.49851e-06
								1643.67	-2.6255e-05	1646.3	-1.53742e-05	1644.05	-9.81378e-06
								1644.1	-2.50367e-05	1646.76	-1.82561e-05	1644.49	-1.65346e-05
								1644.54	-2.34526e-05	1647.22	-2.1269e-05	1644.93	-2.45379e-05
								1644.98	-2.15411e-05	1647.69	-2.43408e-05	1645.37	-3.36578e-05
								1645.41	-1.93519e-05	1648.15	-2.73948e-05	1645.81	-4.36883e-05
								1645.85	-1.69443e-05	1648.61	-3.03508e-05	1646.26	-5.43879e-05
								1646.29	-1.43855e-05	1649.07	-3.31285e-05	1646.7	-6.54849e-05
								1646.72	-1.17491e-05	1649.54	-3.56489e-05	1647.14	-7.6684e-05
								1647.16	-9.11226e-06	1650	-3.78376e-05	1647.58	-8.76742e-05
								1647.6	-6.55394e-06	1650.46	-3.96263e-05	1648.02	-9.81367e-05
								1648.03	-4.15201e-06	1650.93	-4.09561e-05	1648.46	-0.000107754
								1648.47	-1.98094e-06	1651.39	-4.17787e-05	1648.9	-0.000116222
								1648.91	-1.09323e-07	1651.85	-4.2059e-05	1649.34	-0.000123253
								1649.34	1.4024e-06	1652.31	-4.1776e-05	1649.78	-0.000128592
								1649.78	2.50396e-06	1652.78	-4.09247e-05	1650.22	-0.000132025
								1650.22	3.15709e-06	1653.24	-3.9516e-05	1650.66	-0.000133381
								1650.66	3.33685e-06	1653.7	-3.75775e-05	1651.1	-0.000132546
								1651.09	3.03273e-06	1654.17	-3.5153e-05	1651.54	-0.000129466
								1651.53	2.24913e-06	1654.63	-3.23014e-05	1651.98	-0.000124152
								1651.97	1.00556e-06	1655.09	-2.9096e-05	1652.42	-0.00011668
								1652.4	-6.63772e-07	1655.56	-2.56219e-05	1652.86	-0.000107196
								1652.84	-2.71077e-06	1656.02	-2.19744e-05	1653.3	-9.59084e-05
								1653.28	-5.07466e-06	1656.48	-1.82558e-05	1653.74	-8.30886e-05
								1653.71	-7.68371e-06	1656.94	-1.45728e-05	1654.19	-6.90623e-05
								1654.15	-1.04572e-05	1657.41	-1.1033e-05	1654.63	-5.42019e-05
								1654.59	-1.33076e-05	1657.87	-7.74166e-06	1655.07	-3.89157e-05
								1655.02	-1.61435e-05	1658.33	-4.79832e-06	1655.51	-2.36361e-05
								1655.46	-1.88718e-05	1658.8	-2.29349e-06	1655.95	-8.80602e-06
								1655.9	-2.14006e-05	1659.26	-3.0545e-07	1656.39	5.13555e-06
								1656.33	-2.36421e-05	1659.72	1.10252e-06	1656.83	1.77685e-05
								1656.77	-2.55154e-05	1660.19	1.88465e-06	1657.27	2.87062e-05
								1657.21	-2.69482e-05	1660.65	2.01467e-06	1657.71	3.76103e-05
								1657.64	-2.78799e-05	1661.11	1.4872e-06	1658.15	4.4203e-05
								1658.08	-2.82632e-05	1661.57	3.18622e-07	1658.59	4.82793e-05
								1658.52	-2.80655e-05	1662.04	-1.45277e-06	1659.03	4.97155e-05
								1658.95	-2.727e-05	1662.5	-3.76729e-06	1659.47	4.84758e-05
								1659.39	-2.5877e-05	1662.96	-6.54511e-06	1659.91	4.4616e-05
								1659.83	-2.39035e-05	1663.43	-9.68809e-06	1660.35	3.82832e-05
								1660.26	-2.1383e-05	1663.89	-1.30824e-05	1660.79	2.97128e-05
								1660.7	-1.83652e-05	1664.35	-1.66015e-05	1661.23	1.92214e-05
								1661.14	-1.49148e-05	1664.81	-2.01103e-05	1661.67	7.19722e-06
								1661.57	-1.11095e-05	1665.28	-2.34684e-05	1662.11	-5.91333e-06
								1662.01	-7.03867e-06	1665.74	-2.65354e-05	1662.56	-1.9621e-05
								1662.45	-2.80055e-06	1666.2	-2.91752e-05	1663	-3.34113e-05
								1662.88	1.49983e-06	1666.67	-3.12606e-05	1663.44	-4.67633e-05
								1663.32	5.75353e-06	1667.13	-3.26781e-05	1663.88	-5.9169e-05
								1663.76	9.85052e-06	1667.59	-3.33326e-05	1664.32	-7.01527e-05
								1664.19	1.36825e-05	1668.06	-3.3151e-05	1664.76	-7.92891e-05
								1664.63	1.71459e-05	1668.52	-3.20863e-05	1665.2	-8.62195e-05
								1665.07	2.01444e-05	1668.98	-3.012e-05	1665.64	-9.0666e-05
								1665.5	2.25916e-05	1669.44	-2.72646e-05	1666.08	-9.24424e-05
								1665.94	2.44134e-05	1669.91	-2.35647e-05	1666.52	-9.14608e-05
								1666.38	2.55501e-05	1670.37	-1.90969e-05	1666.96	-8.77353e-05
								1666.81	2.59581e-05	1670.83	-1.39691e-05	1667.4	-8.13813e-05
								1667.25	2.56108e-05	1671.3	-8.31836e-06	1667.84	-7.261e-05
								1667.69	2.45002e-05	1671.76	-2.30736e-06	1668.28	-6.17204e-05
								1668.12	2.26368e-05	1672.22	3.8797e-06	1668.72	-4.90861e-05
								1668.56	2.00496e-05	1672.69	1.00427e-05	1669.16	-3.51411e-05
								1669	1.67859e-05	1673.15	1.59718e-05	1669.6	-2.03615e-05
								1669.43	1.29099e-05	1673.61	2.14548e-05	1670.04	-5.24679e-06
								1669.87	8.50182e-06	1674.07	2.62842e-05	1670.48	9.69996e-06
								1670.31	3.65552e-06	1674.54	3.02657e-05	1670.93	2.39916e-05
								1670.74	-1.5233e-06	1675	3.32252e-05	1671.37	3.71754e-05
								1671.18	-6.9198e-06	1675.46	3.50167e-05	1671.81	4.885e-05
								1671.62	-1.24128e-05	1675.93	3.5529e-05	1672.25	5.86791e-05
								1672.05	-1.78777e-05	1676.39	3.46909e-05	1672.69	6.64033e-05
								1672.49	-2.31898e-05	1676.85	3.24763e-05	1673.13	7.18471e-05
								1672.93	-2.82275e-05	1677.31	2.89062e-05	1673.57	7.49229e-05
								1673.36	-3.28752e-05	1677.78	2.40507e-05	1674.01	7.56312e-05
								1673.8	-3.70271e-05	1678.24	1.80278e-05	1674.45	7.40566e-05
								1674.24	-4.05892e-05	1678.7	1.10014e-05	1674.89	7.03605e-05
								1674.67	-4.34828e-05	1679.17	3.17682e-06	1675.33	6.47712e-05
								1675.11	-4.56465e-05	1679.63	-5.2044e-06	1675.77	5.75709e-05
								1675.55	-4.70378e-05	1680.09	-1.3871e-05	1676.21	4.90809e-05
								1675.98	-4.76352e-05	1680.56	-2.25293e-05	1676.65	3.96469e-05
								1676.42	-4.74382e-05	1681.02	-3.08699e-05	1677.09	2.96221e-05
								1676.86	-4.64681e-05	1681.48	-3.85751e-05	1677.53	1.93528e-05
								1677.29	-4.47675e-05	1681.94	-4.53246e-05	1677.97	9.16341e-06
								1677.73	-4.2399e-05	1682.41	-5.08017e-05	1678.41	-6.54991e-07
								1678.17	-3.94437e-05	1682.87	-5.46989e-05	1678.85	-9.85504e-06
								1678.6	-3.59988e-05	1683.33	-5.67247e-05	1679.3	-1.824e-05
								1679.04	-3.21745e-05	1683.8	-5.66147e-05	1679.74	-2.56676e-05
								1679.48	-2.80907e-05	1684.26	-5.41459e-05	1680.18	-3.20515e-05
								1679.91	-2.38733e-05	1684.72	-4.91607e-05	1680.62	-3.73585e-05
								1680.35	-1.96498e-05	1685.19	-4.15977e-05	1681.06	-4.16044e-05
								1680.79	-1.5545e-05	1685.65	-3.15318e-05	1681.5	-4.48464e-05
								1681.22	-1.16771e-05	1686.11	-1.92179e-05	1681.94	-4.71747e-05
								1681.66	-8.15306e-06	1686.57	-5.1335e-06	1682.38	-4.87017e-05
								1682.1	-5.06506e-06	1687.04	9.99356e-06	1682.82	-4.95519e-05
								1682.53	-2.48716e-06	1687.5	2.51817e-05	1683.26	-4.98511e-05
								1682.97	-4.72524e-07	1687.96	3.92322e-05	1683.7	-4.97167e-05
								1683.41	9.4851e-07	1688.43	5.08138e-05	1684.14	-4.92493e-05
								1683.84	1.76955e-06	1688.89	5.85972e-05	1684.58	-4.85259e-05
								1684.28	2.00833e-06	1689.35	6.14313e-05	1685.02	-4.75957e-05
								1684.72	1.70597e-06	1689.81	5.85381e-05	1685.46	-4.6478e-05
								1685.15	9.25234e-07	1690.28	4.9695e-05	1685.9	-4.51624e-05
								1685.59	-2.52003e-07	1690.74	3.53652e-05	1686.34	-4.36118e-05
								1686.03	-1.72814e-06	1691.2	1.67405e-05	1686.78	-4.17666e-05
								1686.46	-3.39387e-06	1691.67	-4.3287e-06	1687.22	-3.95514e-05
								1686.9	-5.13266e-06	1692.13	-2.55223e-05	1687.67	-3.68824e-05
								1687.34	-6.82557e-06	1692.59	-4.43376e-05	1688.11	-3.36758e-05
								1687.77	-8.35611e-06	1693.06	-5.84334e-05	1688.55	-2.98556e-05
								1688.21	-9.61498e-06	1693.52	-6.59728e-05	1688.99	-2.53619e-05
								1688.65	-1.05045e-05	1693.98	-6.58997e-05	1689.43	-2.01573e-05
								1689.08	-1.09424e-05	1694.44	-5.80982e-05	1689.87	-1.42321e-05
								1689.52	-1.08652e-05	1694.91	-4.34027e-05	1690.31	-7.60839e-06
								1689.96	-1.02301e-05	1695.37	-2.34571e-05	1690.75	-3.40925e-07
								1690.39	-9.01705e-06	1695.83	-4.52902e-07	1691.19	7.48284e-06
								1690.83	-7.22851e-06	1696.3	2.32026e-05	1691.63	1.57453e-05
								1691.27	-4.88939e-06	1696.76	4.52267e-05	1692.07	2.43031e-05
								1691.7	-2.04541e-06	1697.22	6.37488e-05	1692.51	3.29925e-05
								1692.14	1.23913e-06	1697.69	7.75045e-05	1692.95	4.16363e-05
								1692.58	4.88433e-06	1698.15	8.59129e-05	1693.39	5.00514e-05
								1693.01	8.79819e-06	1698.61	8.90431e-05	1693.83	5.80568e-05
								1693.45	1.28805e-05	1699.07	8.74918e-05	1694.27	6.54803e-05
								1693.89	1.70268e-05	1699.54	6.35398e-05	1694.71	7.21663e-05
								1694.32	2.11325e-05	1700	4.14312e-05	1695.15	7.79811e-05
								1694.76	2.50967e-05			1695.59	8.28179e-05
								1695.2	2.88257e-05			1696.04	8.66e-05
								1695.63	3.22357e-05			1696.48	8.92826e-05
								1696.07	3.52559e-05			1696.92	9.08528e-05
								1696.51	3.78293e-05			1697.36	9.13288e-05
								1696.94	3.99147e-05			1697.8	9.07575e-05
								1697.38	4.14864e-05			1698.24	8.92106e-05
								1697.82	4.25347e-05			1698.68	8.67808e-05
								1698.25	4.30642e-05			1699.12	8.35769e-05
								1698.69	4.30932e-05			1699.56	6.08607e-05
								1699.13	4.26517e-05			1700	3.99255e-05
								1699.56	3.16278e-05
								1700	2.09378e-05

## Sheet: Fig 5a_
[Q]	log[Q]	1/[Q]	F0/F, mean	Standard Error of F0/F	F0-F	(F0-F)/F	log[(F0-F)/F]	1/(F0-F)
0	--	--	1	0	0	0	--	--
0.05	-1.30103	20	1.14325	0.05716	24371	0.14325	-0.84391	4.10324e-05
0.075	-1.12494	13.3333	1.23897	0.0256	37515	0.23897	-0.62166	2.6656e-05
0.1	-1	10	1.23195	0.056075	36621	0.23195	-0.6346	2.73067e-05
0.25	-0.60206	4	1.46102	0.0476	61375	0.46102	-0.33628	1.62933e-05
0.4	-0.39794	2.5	1.61004	0.04929	73697	0.61004	-0.21464	1.35691e-05
0.5	-0.30103	2	1.70364	0.05787	80334	0.70364	-0.15265	1.2448e-05
0.75	-0.12494	1.33333	2.01373	0.097182	99795.7	1.05373	0.02273	1.00205e-05
0.9	-0.04576	1.11111	2.01522	0.08	99401.8	1.04522	0.01921	1.00602e-05
1	0	1	2.2619	0.0447	108512	1.2619	0.10102	9.21558e-06
1.25	0.09691	0.8	2.77317	0.048	124366	1.77317	0.24875	8.04081e-06
1.5	0.17609	0.66667	3.23337	0.1086	134348	2.23337	0.34896	7.44335e-06
1.75	0.24304	0.57143	3.67897	0.11852	141634	2.67897	0.42797	7.06045e-06
2	0.30103	0.5	3.81702	0.312	143546	2.81702	0.44979	6.9664e-06
2.25	0.35218	0.44444	4.57983	0.22899	152034	3.57983	0.55386	6.5775e-06
2.5	0.39794	0.4	5.11378	0.15689	156468	4.11378	0.61424	6.39109e-06
2.75	0.43933	0.36364	5.26633	0.31657	157570	4.26633	0.63005	6.3464e-06
3	0.47712	0.33333	5.88907	0.29445	161475	4.88907	0.68923	6.1929e-06
3.25	0.51188	0.30769	6.48006	0.124	164487	5.48006	0.73879	6.07949e-06
3.5	0.54407	0.28571	6.6128	0.16401	165090	5.6128	0.74918	6.05731e-06
3.75	0.57403	0.26667	6.87409	0.3437	166208	5.87409	0.76894	6.01656e-06
4	0.60206	0.25	7.33265	0.1255	167977	6.33265	0.80159	5.95318e-06
4.5	0.65321	0.22222	9.82453	0.511	174705	8.82453	0.94569	5.72392e-06
5	0.69897	0.2	10.9277	0.255	176704	9.92769	0.99685	5.65918e-06

## Sheet: Fig 5c
Time, min	a-Syn WT	a-Syn WT+heme	Heme	H50Q+Heme
0	0.0023	0.0026	0.0031	0.00276
0.05	0.0023	0.0057	0.0053	0.00472
0.1	0.0023	0.0134	0.0073	0.0065
0.15	0.0024	0.0199	0.0088	0.00783
0.2	0.0023	0.0275	0.0099	0.00881
0.25	0.0023	0.0341	0.0111	0.00988
0.3	0.0022	0.0398	0.0122	0.01086
0.35	0.0022	0.0459	0.0132	0.01175
0.4	0.0024	0.0519	0.0142	0.01264
0.45	0.0023	0.0573	0.0151	0.01344
0.5	0.0023	0.0628	0.016	0.01424
0.55	0.0023	0.0681	0.0167	0.01486
0.6	0.0024	0.0728	0.0176	0.01566
0.65	0.0023	0.0776	0.0181	0.01611
0.7	0.0023	0.0821	0.0188	0.01673
0.75	0.0022	0.0864	0.0193	0.01718
0.8	0.0022	0.0911	0.0199	0.01771
0.85	0.0022	0.0967	0.0203	0.01807
0.9	0.0022	0.1002	0.021	0.01869
0.95	0.0023	0.1023	0.0214	0.01905
1	0.0023	0.1061	0.0217	0.01931
1.05	0.0023	0.1097	0.0222	0.01976
1.1	0.0024	0.1131	0.0225	0.02003
1.15	0.0023	0.1165	0.0228	0.02029
1.2	0.0023	0.1198	0.0232	0.02065
1.25	0.0022	0.1228	0.0235	0.02092
1.3	0.0022	0.1257	0.0237	0.02109
1.35	0.0023	0.1287	0.0241	0.02145
1.4	0.0023	0.1315	0.0244	0.02172
1.45	0.0023	0.1343	0.0247	0.02198
1.5	0.0022	0.137	0.025	0.02225
1.55	0.0022	0.1394	0.0253	0.02252
1.6	0.0022	0.1421	0.0255	0.0227
1.65	0.0023	0.1445	0.0257	0.02287
1.7	0.0023	0.1469	0.026	0.02314
1.75	0.0023	0.1492	0.0261	0.02323
1.8	0.0023	0.1515	0.0264	0.0235
1.85	0.0024	0.1536	0.0264	0.0235
1.9	0.0024	0.1557	0.0266	0.02367
1.95	0.0024	0.1576	0.0267	0.02376
2	0.0023	0.1595	0.0268	0.02385
2.05	0.0024	0.1613	0.027	0.02403
2.1	0.0025	0.1631	0.027	0.02403
2.15	0.0024	0.1647	0.0271	0.02412
2.2	0.0023	0.1662	0.0272	0.02421
2.25	0.0023	0.1677	0.0273	0.0243
2.3	0.0022	0.1692	0.0274	0.02439
2.35	0.0022	0.1706	0.0275	0.02448
2.4	0.0024	0.1721	0.0276	0.02456
2.45	0.0023	0.1735	0.0277	0.02465
2.5	0.0023	0.1748	0.0278	0.02474
2.55	0.0022	0.1762	0.0278	0.02474
2.6	0.0022	0.1775	0.0279	0.02483
2.65	0.0022	0.1789	0.028	0.02492
2.7	0.0022	0.1804	0.0281	0.02501
2.75	0.0022	0.1816	0.0282	0.0251
2.8	0.0023	0.183	0.0282	0.0251
2.85	0.0022	0.1844	0.0283	0.02519
2.9	0.0022	0.1857	0.0283	0.02519
2.95	0.0022	0.187	0.0284	0.02528
3	0.0022	0.1882	0.0285	0.02537
3.05	0.0022	0.1894	0.0284	0.02528
3.1	0.0021	0.1907	0.0285	0.02537
3.15	0.0022	0.192	0.0286	0.02545
3.2	0.0021	0.1932	0.0287	0.02554
3.25	0.0021	0.1944	0.0287	0.02554
3.3	0.0021	0.1955	0.0287	0.02554
3.35	0.0021	0.1966	0.0288	0.02563
3.4	0.0021	0.1978	0.0289	0.02572
3.45	0.0021	0.1988	0.0289	0.02572
3.5	0.0021	0.1999	0.0289	0.02572
3.55	0.0021	0.2008	0.0289	0.02572
3.6	0.0021	0.2019	0.029	0.02581
3.65	0.002	0.2027	0.029	0.02581
3.7	0.0021	0.2037	0.029	0.02581
3.75	0.002	0.2047	0.029	0.02581
3.8	0.002	0.2056	0.0291	0.0259
3.85	0.002	0.2065	0.029	0.02581
3.9	0.002	0.2073	0.029	0.02581
3.95	0.0021	0.2081	0.029	0.02581
4	0.002	0.2089	0.0291	0.0259
4.05	0.002	0.2099	0.0291	0.0259
4.1	0.002	0.2106	0.0291	0.0259
4.15	0.002	0.2113	0.0291	0.0259
4.2	0.002	0.2123	0.0291	0.0259
4.25	0.0021	0.2129	0.0291	0.0259
4.3	0.002	0.2136	0.0292	0.02599
4.35	0.002	0.2144	0.0292	0.02599
4.4	0.002	0.2151	0.0292	0.02599
4.45	0.002	0.2157	0.0292	0.02599
4.5	0.002	0.2164	0.0292	0.02599
4.55	0.002	0.2173	0.0293	0.02608
4.6	0.0019	0.218	0.0291	0.0259
4.65	0.0019	0.2185	0.0292	0.02599
4.7	0.0019	0.2192	0.0293	0.02608
4.75	0.002	0.2198	0.0293	0.02608
4.8	0.0019	0.2204	0.0293	0.02608
4.85	0.002	0.221	0.0293	0.02608
4.9	0.002	0.2216	0.0293	0.02608
4.95	0.0019	0.2222	0.0293	0.02608
5	0.0017	0.2228	0.0293	0.02608

## Sheet: Fig 5d
Time, h	H50Q	Dataset 1	2	3	Std Err	H50Q+heme.	Dataset 1	2	3	Std Err		Time, h	a-Syn	Dataset 1	2	3	4	5	6	7	8	Std Err
0	1.194	1.34	1.28	0.964	0.082	1.24	1.11	0.98	1.65	0.145		0	1.43413	1.12	1.25	1.14	1.37	1.44	1.52	1.37	1.39	0.13516
12	1.46	1.35	1.41	1.62	0.057	1.34	1.52	1.17	1.37	0.071		10	1.29625	1.3	1.34	1.115	0.948	1.28	1.34	1.32	1.28	0.08334
18	1.55	1.52	1.49	1.65	0.034	1.42	1.59	1.23	1.45	0.074		22	2.3525	2.155	2.378	2.158	2.378	2.472	2.44	2.58	2.454	0.07833
24	2.22	2.32	2.41	1.95	0.099	2.31	2.26	2.48	2.17	0.065		26	2.555	2.557	2.415	2.6787	20.489	2.647	2.3147	2.584	2.578	0.07099
36	5.1	5.51	4.455	5.32	0.2475	5.66	6.158	6.27	4.58	0.3855		28	2.77	2.744	2.4589	2.945	2.485	2.759	2.689	2.6478	2.48	0.08583
48	8.6	9.12	8.17	8.52	0.195	8.38	9.12	8.17	7.85	0.2695		36	3.69375	3.48	3.74	3.9541	3.148	3.65	3.685	3.678	3.514	0.09172
60	9.67	10.11	9.77	9.15	0.198	9.18	9.18	8.898	9.35	0.093		42	4.925	4.97	4.477	4.15	5.1228	5.485	6.158	3.48	3.894	0.21993
72	10.18	10.74	9.85	9.96	0.198	9.98	10.28	9.71	9.95	0.1165		48	6.222	6.85	6.1554	5.987	5.65	6.158	6.278	6.245	6.235	0.2
96	9.72	10.21	9.85	9.11	0.228	10.06	10.03	9.74	10.15	0.104		56	7.425	7.32	7.621	7.581	7.258	7.415	7.174	7.119	7.128	0.2547
												60	8.212	8.259	8.248	8.278	7.994	7.981	8.117	8.298	8.459	0.21783
												66	8.67	7.91	8.147	8.287	8.95	8.9144	8.6752	8.745	8.789	0.182
												72	9.45	10.25	10.115	9.125	9.46	9.65	9.458	9.344	9.3987	0.14345
												84	9.92	10.147	10.278	9.95	9.14	9.65	10.55	9.924	9.155	0.08017
												96	10.02	11.2447	12.15	9.122	10.55	10.05	10.155	10.45	10.2	0.18
												--	--
												--	--
												--	--
												--	--
												--	--
												--	--
												--	--
												--	--
												--	--
												--	--
												--	--
												--	--
												--	--
												--	--

## Sheet: Fig 5g_
[Q]	F, normalized mean of 3 independent measurements
buffer	4465.73
0.1	1224790
0.1	1093780
0.2	1183830
0.3	1450910
0.3	1465460
0.4	1467690
0.5	1411350
0.75	1484200
1	1461240
1.25	1270730
1.5	1345800
2	1442000
2.5	1432680
3	1527040
4	1389920

## Sheet: Supplementary Figure 8
BSA				Oligomer1				a-Syn Monomer
volume (ml)	dRI	volume (mL)	molar mass, Da	volume (mL)	dRI	volume (mL)	molar mass, Da	volume (ml)	dRI	volume (mL)	molar mass, Da
-0.05711	0.02811	8.27609	67126.5	-0.83377	0.00132	8.73604	61086	-0.05711	0.02811	9.67386	18648.7
-0.05404	0.02684	8.27908	67142.2	-0.8307	0.000100163	8.73902	61078.5	-0.05404	0.02684	9.67684	18596.4
-0.05097	0.02653	8.28206	67157.5	-0.82763	-0.000139478	8.74201	61071.8	-0.05097	0.02653	9.67983	18544.5
-0.0479	0.02651	8.28505	67172.3	-0.82456	-0.000138105	8.745	61065.9	-0.0479	0.02651	9.68282	18492.9
-0.04483	0.0265	8.28804	67186.6	-0.82149	-0.000135225	8.74798	61060.8	-0.04483	0.0265	9.6858	18441.6
-0.04176	0.02651	8.29102	67200.4	-0.81842	-0.000132345	8.75097	61056.7	-0.04176	0.02651	9.68879	18390.7
-0.03869	0.02655	8.29401	67213.8	-0.81535	-0.000121049	8.75396	61053.3	-0.03869	0.02655	9.69178	18340.1
-0.03562	0.02657	8.297	67226.7	-0.81228	-0.000105241	8.75694	61050.8	-0.03562	0.02657	9.69476	18289.8
-0.03255	0.02667	8.29998	67239.1	-0.80921	-0.000100988	8.75993	61049.2	-0.03255	0.02667	9.69775	18239.9
-0.02948	0.0269	8.30297	67251	-0.80614	-0.00010239	8.76292	61048.4	-0.02948	0.0269	9.70074	18190.3
-0.02641	0.02715	8.30596	67262.4	-0.80307	-0.000103791	8.7659	61048.4	-0.02641	0.02715	9.70372	18141.1
-0.02334	0.02742	8.30895	67273.4	-0.8	-0.000107485	8.76889	61049.3	-0.02334	0.02742	9.70671	18092.2
-0.02027	0.02777	8.31193	67283.9	-0.79693	-0.000101947	8.77188	61054	-0.02027	0.02777	9.7097	18043.6
-0.0172	0.02834	8.31492	67293.9	-0.79386	-7.67458e-05	8.77486	61056.4	-0.0172	0.02834	9.71268	17995.3
-0.01413	0.02903	8.31791	67303.5	-0.79079	-7.71333e-05	8.77785	61063.1	-0.01413	0.02903	9.71567	17947.4
-0.01106	0.0297	8.32089	67312.5	-0.78772	-7.75208e-05	8.78084	61071.3	-0.01106	0.0297	9.71866	17899.9
-0.00799	0.03038	8.32388	67321.1	-0.78465	-8.23029e-05	8.78382	61084.5	-0.00799	0.03038	9.72164	17852.6
-0.00492	0.03119	8.32687	67329.2	-0.78158	-9.59783e-05	8.78681	61109	-0.00492	0.03119	9.72463	17805.7
-0.00185	0.03211	8.32985	67336.9	-0.77851	-0.00010323	8.7898	61115.7	-0.00185	0.03211	9.72762	17759.1
0.00122	0.033	8.33284	67344	-0.77544	-9.45078e-05	8.79278	61103.6	0.00122	0.033	9.7306	17712.9
0.00429	0.03394	8.33583	67350.7	-0.77237	-7.78042e-05	8.79577	61089.9	0.00429	0.03394	9.73359	17667
0.00736	0.03496	8.33881	67356.9	-0.7693	-7.32133e-05	8.79876	61075.4	0.00736	0.03496	9.73658	17621.5
0.01043	0.03595	8.3418	67362.7	-0.76623	-7.33907e-05	8.80174	61066.6	0.01043	0.03595	9.73956	17576.2
0.0135	0.03678	8.34479	67367.9	-0.76316	-7.35681e-05	8.80473	61063.9	0.0135	0.03678	9.74255	17531.3
0.01657	0.03749	8.34777	67372.7	-0.76009	-9.20367e-05	8.80772	61063.3	0.01657	0.03749	9.74554	17486.8
0.01964	0.03835	8.35076	67377	-0.75702	-9.24027e-05	8.8107	61063.9	0.01964	0.03835	9.74852	17442.6
0.02271	0.03937	8.35375	67380.8	-0.75395	-8.91614e-05	8.81369	61064.6	0.02271	0.03937	9.75151	17398.7
0.02578	0.04037	8.35673	67379.3	-0.75088	-9.07232e-05	8.81668	61064.7	0.02578	0.04037	9.7545	17355.1
0.02885	0.04117	8.35972	67377.5	-0.74781	-9.2285e-05	8.81966	61063.5	0.02885	0.04117	9.75748	17311.9
0.03192	0.04186	8.36271	67372	-0.74474	-9.62041e-05	8.82265	61061.4	0.03192	0.04186	9.76047	17269
0.03499	0.04252	8.36569	67353.9	-0.74167	-0.000111017	8.82564	61064	0.03499	0.04252	9.76346	17226.5
0.03806	0.0431	8.36868	67354.7	-0.7386	-0.000117126	8.82862	61070	0.03806	0.0431	9.76644	17184.3
0.04113	0.04359	8.37167	67348.9	-0.73553	-0.000108085	8.83161	61081.3	0.04113	0.04359	9.76943	17142.4
0.0442	0.04405	8.37465	67351.5	-0.73246	-9.16731e-05	8.8346	61087.9	0.0442	0.04405	9.77242	17100.8
0.04727	0.04353	8.37764	67352.6	-0.72939	-9.35746e-05	8.83758	61091.6	0.04727	0.04353	9.7754	17059.6
0.05034	0.043	8.38063	67352.9	-0.72632	-9.54761e-05	8.84057	61086.8	0.05034	0.043	9.77839	17018.8
0.05341	0.0415	8.38361	67354.3	-0.72325	-0.000100256	8.84356	61084.1	0.05341	0.0415	9.78138	16978.2
0.05648	0.03236	8.3866	67352.8	-0.72018	-0.000106131	8.84655	61084.9	0.05648	0.03236	9.78436	16938
0.05955	0.02687	8.38959	67352.7	-0.71711	-0.000101379	8.84953	61088	0.05955	0.02687	9.78735	16898.2
0.06262	0.02699	8.39257	67355.4	-0.71404	-9.11344e-05	8.85252	61083.1	0.06262	0.02699	9.79034	16858.6
0.06569	0.02707	8.39556	67354.2	-0.71097	-8.72287e-05	8.85551	61076.6	0.06569	0.02707	9.79332	16819.5
0.06876	0.02711	8.39855	67357.3	-0.7079	-8.96148e-05	8.85849	61055.6	0.06876	0.02711	9.79631	16780.6
0.07183	0.02712	8.40153	67352.4	-0.70483	-9.2001e-05	8.86148	61043	0.07183	0.02712	9.7993	16742.1
0.0749	0.02711	8.40452	67348.9	-0.70176	-0.000112578	8.86447	61043.2	0.0749	0.02711	9.80228	16703.9
0.07797	0.0271	8.40751	67348.9	-0.69869	-0.000120181	8.86745	61045	0.07797	0.0271	9.80527	16666
0.08104	0.02708	8.41049	67349	-0.69562	-0.000116127	8.87044	61049.2	0.08104	0.02708	9.80826	16628.5
0.08411	0.027	8.41348	67347.8	-0.69254	-0.000112812	8.87343	61068.1	0.08411	0.027	9.81124	16591.3
0.08718	0.0268	8.41647	67352.3	-0.68947	-0.000111231	8.87641	61086.7	0.08718	0.0268	9.81423	16554.5
0.09025	0.02661	8.41945	67364.1	-0.6864	-0.000116802	8.8794	61105.3	0.09025	0.02661	9.81722	16518
0.09333	0.0264	8.42244	67369	-0.68333	-0.000122372	8.88239	61119.4	0.09333	0.0264	9.8202	16481.8
0.0964	0.02619	8.42543	67369.1	-0.68026	-0.00014602	8.88537	61128.7	0.0964	0.02619	9.82319	16445.9
0.09947	0.02603	8.42841	67371.1	-0.67719	-0.000156562	8.88836	61130	0.09947	0.02603	9.82618	16410.4
0.10254	0.02574	8.4314	67369.8	-0.67412	-0.000152055	8.89135	61135.9	0.10254	0.02574	9.82916	16375.3
0.10561	0.02542	8.43439	67370.3	-0.67105	-0.000153105	8.89433	61133.4	0.10561	0.02542	9.83215	16340.4
0.10868	0.02519	8.43737	67369.3	-0.66798	-0.000154154	8.89732	61137	0.10868	0.02519	9.83514	16305.9
0.11175	0.02498	8.44036	67371.8	-0.66491	-0.000157819	8.90031	61115.6	0.11175	0.02498	9.83812	16271.8
0.11482	0.02471	8.44335	67366	-0.66184	-0.000174068	8.90329	61109.5	0.11482	0.02471	9.84111	16237.9
0.11789	0.02442	8.44633	67367.4	-0.65877	-0.000180779	8.90628	61099.5	0.11789	0.02442	9.8441	16204.4
0.12096	0.02414	8.44932	67369.1	-0.6557	-0.000179457	8.90927	61086.9	0.12096	0.02414	9.84708	16171.3
0.12403	0.02389	8.45231	67367.9	-0.65263	-0.000177005	8.91225	61065.5	0.12403	0.02389	9.85007	16138.5
0.1271	0.02362	8.45529	67361	-0.64956	-0.000178495	8.91524	61057.4	0.1271	0.02362	9.85306	16106
0.13017	0.0233	8.45828	67359.3	-0.64649	-0.000179984	8.91823	61050.4	0.13017	0.0233	9.85604	16073.8
0.13324	0.0231	8.46127	67358.5	-0.64342	-0.000198423	8.92121	61045.9	0.13324	0.0231	9.85903	16042
0.13631	0.02296	8.46425	67358.9	-0.64035	-0.000211813	8.9242	61046.8	0.13631	0.02296	9.86202	16010.5
0.13938	0.02269	8.46724	67362.2	-0.63728	-0.000222853	8.92719	61061.8	0.13938	0.02269	9.865	15979.4
0.14245	0.02237	8.47023	67365.7	-0.63421	-0.000225884	8.93017	61085.7	0.14245	0.02237	9.86799	15948.5
0.14552	0.02213	8.47321	67372	-0.63114	-0.000225791	8.93316	61101.7	0.14552	0.02213	9.87098	15918.1
0.14859	0.02189	8.4762	67378.4	-0.62807	-0.000225698	8.93615	61127.2	0.14859	0.02189	9.87396	15887.9
0.15166	0.02162	8.47919	67387.3	-0.625	-0.000231422	8.93913	61149.9	0.15166	0.02162	9.87695	15858.1
0.15473	0.02136	8.48217	67391.4	-0.62193	-0.000247771	8.94212	61156.4	0.15473	0.02136	9.87994	15828.6
0.1578	0.02106	8.48516	67388.8	-0.61886	-0.000264695	8.94511	61160.6	0.1578	0.02106	9.88292	15799.5
0.16087	0.02078	8.48815	67386.1	-0.61579	-0.000272437	8.94809	61163.8	0.16087	0.02078	9.88591	15770.7
0.16394	0.02053	8.49113	67385.7	-0.61272	-0.000268899	8.95108	61164	0.16394	0.02053	9.8889	15742.2
0.16701	0.02035	8.49412	67384.1	-0.60965	-0.000268399	8.95407	61161.3	0.16701	0.02035	9.89188	15714.1
0.17008	0.02017	8.49711	67382.7	-0.60658	-0.00027031	8.95705	61155.7	0.17008	0.02017	9.89487	15686.3
0.17315	0.01996	8.50009	67384.1	-0.60351	-0.000272221	8.96004	61147.2	0.17315	0.01996	9.89786	15658.8
0.17622	0.01972	8.50308	67387	-0.60044	-0.000288999	8.96303	61135.7	0.17622	0.01972	9.90084	15631.7
0.17929	0.0195	8.50607	67389.5	-0.59737	-0.000301702	8.96601	61121.3	0.17929	0.0195	9.90383	15604.9
0.18236	0.01935	8.50905	67394.2	-0.5943	-0.000302688	8.969	61103.9	0.18236	0.01935	9.90682	15578.5
0.18543	0.01914	8.51204	67409.1	-0.59123	-0.000299734	8.97199	61083.6	0.18543	0.01914	9.9098	15552.3
0.1885	0.01898	8.51503	67415.7	-0.58816	-0.000299408	8.97497	61060.4	0.1885	0.01898	9.91279	15526.6
0.19157	0.01884	8.51801	67425.7	-0.58509	-0.000304705	8.97796	61034.3	0.19157	0.01884	9.91578	15501.1
0.19464	0.01862	8.521	67427.5	-0.58202	-0.000310002	8.93615	61049.5	0.19464	0.01862	9.91876	15476
0.19771	0.0184	8.52399	67425.3	-0.57895	-0.000322388	8.93913	61017.1	0.19771	0.0184	9.92175	15451.2
0.20078	0.0182	8.52697	67422.6	-0.57588	-0.000326826	8.94212	61090.5	0.20078	0.0182	9.92474	15426.8
0.20385	0.018	8.52996	67419.3	-0.57281	-0.000320764	8.94511	61372	0.20385	0.018	9.92772	15402.7
0.20692	0.01786	8.53295	67415.4	-0.56974	-0.000318069	8.94809	61260.5	0.20692	0.01786	9.93071	15378.9
0.20999	0.01773	8.53593	67411.1	-0.56667	-0.000319973	8.95108	61247.5	0.20999	0.01773	9.9337	15355.4
0.21306	0.01759	8.53892	67406.1	-0.5636	-0.000321876	8.95407	61225	0.21306	0.01759	9.93668	15332.3
0.21613	0.01747	8.54191	67400.6	-0.56053	-0.000338596	8.95705	61126.1	0.21613	0.01747	9.93967	15309.6
0.2192	0.01731	8.54489	67394.6	-0.55746	-0.000350197	8.96004	61106.8	0.2192	0.01731	9.94266	15287.1
0.22227	0.01715	8.54788	67388	-0.55439	-0.000356751	8.96303	60991.4	0.22227	0.01715	9.94564	15265
0.22534	0.017	8.55087	67380.9	-0.55132	-0.000357595	8.96601	61074.3	0.22534	0.017	9.94863	15243.3
0.22841	0.01685	8.55385	67373.3	-0.54825	-0.00035844	8.969	60961.7	0.22841	0.01685	9.95162	15221.8
0.23148	0.01673	8.55684	67365.1	-0.54518	-0.000361628	8.97199	61051.1	0.23148	0.01673	9.9546	15200.7
0.23455	0.01663	8.55983	67356.3	-0.54211	-0.000381835	8.97497	61142.8	0.23455	0.01663	9.95759	15180
0.23762	0.01651	8.56281	67347	-0.53903	-0.000398061	8.97796	61142.8	0.23762	0.01651	9.96058	15159.6
0.24069	0.01637	8.5658	67337.2	-0.53596	-0.0004002	8.98095	61031.4	0.24069	0.01637	9.96356	15139.5
0.24376	0.01618	8.56879	67326.8	-0.53289	-0.000398016	8.98393	61142.8	0.24376	0.01618	9.96655	15119.7
0.24684	0.01598	8.57177	67315.9	-0.52982	-0.000398496	8.98692	61242.8	0.24684	0.01598	9.96954	15100.3
0.24991	0.01587	8.57476	67304.4	-0.52675	-0.000398977	8.98991	61161.7	0.24991	0.01587	9.97252	15081.2
0.25298	0.01575	8.57775	67292.4	-0.52368	-0.00040487	8.99289	61119.8	0.25298	0.01575	9.97551	15062.5
0.25605	0.01563	8.58073	67279.8	-0.52061	-0.000423124	8.99588	61147.3	0.25605	0.01563	9.9785	15044.1
0.25912	0.01557	8.58372	67266.7	-0.51754	-0.000438978	8.99887	61061.7	0.25912	0.01557	9.98148	15026
0.26219	0.01545	8.58671	67253	-0.51447	-0.000433816	9.00185	60674.3	0.26219	0.01545	9.98447	15008.2
0.26526	0.01528	8.58969	67238.8	-0.5114	-0.000429521	9.00484	60861.7	0.26526	0.01528	9.98746	14990.8
0.26833	0.01515	8.59268	67224.1	-0.50833	-0.000430705	9.00783	60674.3	0.26833	0.01515	9.99044	14973.8
0.2714	0.01507	8.59567	67208.8	-0.50526	-0.000431888	9.01081	60861.7	0.2714	0.01507	9.99343	14957
0.27447	0.01507	8.59865	67192.9	-0.50219	-0.00045201		--	0.27447	0.01507	9.99642	14940.6
0.27754	0.01495	8.60164	--	-0.49912	-0.000463517		--	0.27754	0.01495	9.9994	14924.6
0.28061	0.01481	8.60463	--	-0.49605	-0.000473457			0.28061	0.01481	10.0024	14908.8
0.28368	0.01475	8.60761	--	-0.49298	-0.000472687			0.28368	0.01475	10.0054	14893.4
0.28675	0.01465	8.6106	--	-0.48991	-0.0004735			0.28675	0.01465	10.0084	14878.4
0.28982	0.01453	8.61359	--	-0.48684	-0.000474313			0.28982	0.01453	10.0114	14863.7
0.29289	0.01444	8.61657	--	-0.48377	-0.000484979			0.29289	0.01444	10.0143	14849.3
0.29596	0.01437	8.61956	--	-0.4807	-0.000494653			0.29596	0.01437	10.0173	14835.2
0.29903	0.01424	8.62255	--	-0.47763	-0.000504047			0.29903	0.01424	10.0203	14821.5
0.3021	0.01407	8.62553	--	-0.47456	-0.000512514			0.3021	0.01407	10.0233	14808.1
0.30517	0.01397	8.62852	--	-0.47149	-0.000511007			0.30517	0.01397	10.0263	14795.1
0.30824	0.0139	8.63151	--	-0.46842	-0.000512063			0.30824	0.0139	10.0293	14782.3
0.31131	0.01378		--	-0.46535	-0.000513119			0.31131	0.01378	10.0323	14770
0.31438	0.01375		--	-0.46228	-0.000534345			0.31438	0.01375	10.0352	14757.9
0.31745	0.01373		--	-0.45921	-0.000545969			0.31745	0.01373	10.0382	14746.2
0.32052	0.01371		--	-0.45614	-0.000559679			0.32052	0.01371	10.0412	14734.8
0.32359	0.01351		--	-0.45307	-0.000556045			0.32359	0.01351	10.0442	14723.8
0.32666	0.01334		--	-0.45	-0.000555968			0.32666	0.01334	10.0472	14713.1
0.32973	0.01332		--	-0.44693	-0.000555891			0.32973	0.01332	10.0502	14702.7
0.3328	0.0133	--	--	-0.44386	-0.000562165			0.3328	0.0133	10.0532	14692.7
0.33587	0.01327	--	--	-0.44079	-0.00057877			0.33587	0.01327	10.0562	14683
0.33894	0.01319	--	--	-0.43772	-0.000599416			0.33894	0.01319	10.0591	14673.6
0.34201	0.01313	--	--	-0.43465	-0.000605646			0.34201	0.01313	10.0621	14664.6
0.34508	0.01303	--	--	-0.43158	-0.00059705			0.34508	0.01303	10.0651	14655.9
0.34815	0.01302	--	--	-0.42851	-0.000598151			0.34815	0.01302	10.0681	14647.6
0.35122	0.01298	--	--	-0.42544	-0.000599251			0.35122	0.01298	10.0711	14639.5
0.35429	0.01293	--	--	-0.42237	-0.000603893			0.35429	0.01293	10.0741	14631.9
0.35736	0.01286	--	--	-0.4193	-0.000620087			0.35736	0.01286	10.0771	14624.5
0.36043	0.01275	--	--	-0.41623	-0.000632512			0.36043	0.01275	10.08	14617.5
0.3635	0.01269	--	--	-0.41316	-0.000634023			0.3635	0.01269	10.083	14610.8
0.36657	0.01264	--	--	-0.41009	-0.000630001			0.36657	0.01264	10.086	14604.5
0.36964	0.01263	--	--	-0.40702	-0.000629931			0.36964	0.01263	10.089	14598.5
0.37271	0.01262	--	--	-0.40395	-0.000629861			0.37271	0.01262	10.092	14592.8
0.37578	0.01262	--	--	-0.40088	-0.000652957			0.37578	0.01262	10.095	14587.4
0.37885	0.01256	--	--	-0.39781	-0.000670463			0.37885	0.01256	10.098	14582.4
0.38192	0.01245	--	--	-0.39474	-0.000673947			0.38192	0.01245	10.1009	14577.8
0.38499	0.01232	--	--	-0.39167	-0.000673438			0.38499	0.01232	10.1039	14573.4
0.38806	0.01228	--	--	-0.3886	-0.000674159			0.38806	0.01228	10.1069	14569.4
0.39113	0.01226	--	--	-0.38552	-0.000674879			0.39113	0.01226	10.1099	14565.8
0.3942	0.01224	--	--	-0.38245	-0.000688513			0.3942	0.01224	10.1129	14562.4
0.39727	0.01213	--	--	-0.37938	-0.000707404			0.39727	0.01213	10.1159	14559.5
0.40035	0.01203	--	--	-0.37631	-0.000714239			0.40035	0.01203	10.1189	14556.8
0.40342	0.01196	--	--	-0.37324	-0.000713892			0.40342	0.01196	10.1219	14554.5
0.40649	0.01187	--	--	-0.37017	-0.000714063			0.40649	0.01187	10.1249	14552.5
0.40956	0.01184	--	--	-0.3671	-0.000714234			0.40956	0.01184	10.1278	14550.8
0.41263	0.01183	--	--	-0.36403	-0.000733441			0.41263	0.01183	10.1308	14549.5
0.4157	0.01183	--	--	-0.36096	-0.000750612			0.4157	0.01183	10.1338	14548.5
0.41877	0.01179	--	--	-0.35789	-0.000754172			0.41877	0.01179	10.1368	14547.9
0.42184	0.01176	--	--	-0.35482	-0.000766453			0.42184	0.01176	10.1398	14547.6
0.42491	0.01171	--	--	-0.35175	-0.000782682			0.42491	0.01171	10.1428	14547.6
0.42798	0.01167	--	--	-0.34868	-0.0007864			0.42798	0.01167	10.1457	14548
0.43105	0.01164	--	--	-0.34561	-0.000790233			0.43105	0.01164	10.1487	14548.7
0.43412	0.0116	--	--	-0.34254	-0.000796608			0.43412	0.0116	10.1517	14549.7
0.43719	0.01151	--	--	-0.33947	-0.000800284			0.43719	0.01151	10.1547	14551
0.44026	0.01146	--	--	-0.3364	-0.000802416			0.44026	0.01146	10.1577	14552.7
0.44333	0.01144	--	--	-0.33333	-0.000809094			0.44333	0.01144	10.1607	14554.8
0.4464	0.01136	--	--	-0.33026	-0.000810252			0.4464	0.01136	10.1637	14557.1
0.44947	0.01128	--	--	-0.32719	-0.000814002			0.44947	0.01128	10.1667	14559.9
0.45254	0.01124	--	--	-0.32412	-0.000825676			0.45254	0.01124	10.1697	14562.9
0.45561	0.01119	--	--	-0.32105	-0.00084051			0.45561	0.01119	10.1726	14566.3
0.45868	0.01115	--	--	-0.31798	-0.000854894			0.45868	0.01115	10.1756	14570
0.46175	0.01114	--	--	-0.31491	-0.000855005			0.46175	0.01114	10.1786	14574
0.46482	0.01109	--	--	-0.31184	-0.000853787			0.46482	0.01109	10.1816	14578.4
0.46789	0.01104	--	--	-0.30877	-0.000857198			0.46789	0.01104	10.1846	14583.1
0.47096	0.01099	--	--	-0.3057	-0.000860608			0.47096	0.01099	10.1876	14588.2
0.47403	0.01098	--	--	-0.30263	-0.000868736			0.47403	0.01098	10.1905	14593.6
0.4771	0.01097	--	--	-0.29956	-0.000886552			0.4771	0.01097	10.1935	14599.3
0.48017	0.01094	--	--	-0.29649	-0.000902003			0.48017	0.01094	10.1965	14605.3
0.48324	0.01085	--	--	-0.29342	-0.0008984			0.48324	0.01085	10.1995	14611.7
0.48631	0.01081	--	--	-0.29035	-0.000898099			0.48631	0.01081	10.2025	14618.5
0.48938	0.01079	--	--	-0.28728	-0.000899848			0.48938	0.01079	10.2055	14625.5
0.49245	0.01077	--	--	-0.28421	-0.000901597			0.49245	0.01077	10.2085	14632.9
0.49552	0.01075	--	--	-0.28114	-0.000909988			0.49552	0.01075	10.2115	14640.7
0.49859	0.01071	--	--	-0.27807	-0.000918641			0.49859	0.01071	10.2144	14648.7
0.50166	0.01062	--	--	-0.275	-0.000926229			0.50166	0.01062	10.2174	14657.1
0.50473	0.01054	--	--	-0.27193	-0.000925793			0.50473	0.01054	10.2204	14665.9
0.5078	0.0105	--	--	-0.26886	-0.000927917			0.5078	0.0105	10.2234	14674.9
0.51087	0.01045	--	--	-0.26579	-0.000930041			0.51087	0.01045	10.2264	14684.3
0.51394	0.01042	--	--	-0.26272	-0.000947272			0.51394	0.01042	10.2294	14694.1
0.51701	0.0104	--	--	-0.25965	-0.000958995			0.51701	0.0104	10.2324	14704.2
0.52008	0.01035	--	--	-0.25658	-0.000967009			0.52008	0.01035	10.2354	14714.6
0.52315	0.01031	--	--	-0.25351	-0.000964839			0.52315	0.01031	10.2383	14725.3
0.52622	0.0103	--	--	-0.25044	-0.000965179			0.52622	0.0103	10.2413	14736.4
0.52929	0.01029	--	--	-0.24737	-0.000965519			0.52929	0.01029	10.2443	14747.8
0.53236	0.01027	--	--	-0.2443	-0.00096997			0.53236	0.01027	10.2473	14759.6
0.53543	0.01022	--	--	-0.24123	-0.000988687			0.53543	0.01022	10.2503	14771.7
0.5385	0.01017	--	--	-0.23816	-0.00101			0.5385	0.01017	10.2533	14784.1
0.54157	0.01013	--	--	-0.23509	-0.00102			0.54157	0.01013	10.2563	14796.9
0.54464	0.01012	--	--	-0.23201	-0.00102			0.54464	0.01012	10.2592	14810
0.54771	0.01011	--	--	-0.22894	-0.00102			0.54771	0.01011	10.2622	14823.4
0.55078	0.01009	--	--	-0.22587	-0.00102			0.55078	0.01009	10.2652	14837.2
0.55386	0.01003	--	--	-0.2228	-0.00103			0.55386	0.01003	10.2682	14851.3
0.55693	0.00995	--	--	-0.21973	-0.00104			0.55693	0.00995	10.2712	14865.7
0.56	0.00993	--	--	-0.21666	-0.00106			0.56	0.00993	10.2742	14880.5
0.56307	0.00992	--	--	-0.21359	-0.00107			0.56307	0.00992	10.2772	14895.6
0.56614	0.0099	--	--	-0.21052	-0.00107			0.56614	0.0099	10.2802	14911
0.56921	0.00989	--	--	-0.20745	-0.00108			0.56921	0.00989	10.2831	14926.8
0.57228	0.00982	--	--	-0.20438	-0.00108			0.57228	0.00982	10.2861	14942.9
0.57535	0.00981	--	--	-0.20131	-0.00109			0.57535	0.00981	10.2891	14959.4
0.57842	0.00977	--	--	-0.19824	-0.0011			0.57842	0.00977	10.2921	14976.1
0.58149	0.00972	--	--	-0.19517	-0.0011			0.58149	0.00972	10.2951	14993.3
0.58456	0.00965	--	--	-0.1921	-0.00111			0.58456	0.00965	10.2981	15010.7
0.58763	0.00963	--	--	-0.18903	-0.00111			0.58763	0.00963	10.3011	15028.5
0.5907	0.00961	--	--	-0.18596	-0.00111			0.5907	0.00961	10.3041	15046.6
0.59377	0.0096	--	--	-0.18289	-0.00112			0.59377	0.0096	10.307	15065.1
0.59684	0.00955	--	--	-0.17982	-0.00112			0.59684	0.00955	10.31	15083.9
0.59991	0.0095	--	--	-0.17675	-0.00114			0.59991	0.0095	10.313	15103
0.60298	0.00949	--	--	-0.17368	-0.00114			0.60298	0.00949	10.316	15122.5
0.60605	0.00947	--	--	-0.17061	-0.00114			0.60605	0.00947	10.319	15142.3
0.60912	0.00949	--	--	-0.16754	-0.00115			0.60912	0.00949	10.322	15162.4
0.61219	0.0095	--	--	-0.16447	-0.00115			0.61219	0.0095	10.3249	15182.9
0.61526	0.0095	--	--	-0.1614	-0.00117			0.61526	0.0095	10.3279	15203.7
0.61833	0.00946	--	--	-0.15833	-0.00119			0.61833	0.00946	10.3309	15224.8
0.6214	0.00942	--	--	-0.15526	-0.0012			0.6214	0.00942	10.3339	15246.3
0.62447	0.00934	--	--	-0.15219	-0.00119			0.62447	0.00934	10.3369	15268.1
0.62754	0.0093	--	--	-0.14912	-0.00119			0.62754	0.0093	10.3399	15290.3
0.63061	0.00926	--	--	-0.14605	-0.00119			0.63061	0.00926	10.3429	15312.7
0.63368	0.00921	--	--	-0.14298	-0.0012			0.63368	0.00921	10.3459	15335.6
0.63675	0.00917	--	--	-0.13991	-0.00122			0.63675	0.00917	10.3489	15358.7
0.63982	0.00914	--	--	-0.13684	-0.00124			0.63982	0.00914	10.3518	15382.2
0.64289	0.00916	--	--	-0.13377	-0.00125			0.64289	0.00916	10.3548	15406
0.64596	0.00915	--	--	-0.1307	-0.00124			0.64596	0.00915	10.3578	15430.2
0.64903	0.00913	--	--	-0.12763	-0.00125			0.64903	0.00913	10.3608	15454.7
0.6521	0.0091	--	--	-0.12456	-0.00125			0.6521	0.0091	10.3638	15479.5
0.65517	0.00903	--	--	-0.12149	-0.00126			0.65517	0.00903	10.3668	15504.7
0.65824	0.00897	--	--	-0.11842	-0.00128			0.65824	0.00897	10.3697	15530.2
0.66131	0.00893	--	--	-0.11535	-0.0013			0.66131	0.00893	10.3727	15556
0.66438	0.00893	--	--	-0.11228	-0.0013			0.66438	0.00893	10.3757	15582.2
0.66745	0.00891	--	--	-0.10921	-0.0013			0.66745	0.00891	10.3787	15608.7
0.67052	0.00889	--	--	-0.10614	-0.0013			0.67052	0.00889	10.3817	15635.5
0.67359	0.00887	--	--	-0.10307	-0.00131			0.67359	0.00887	10.3847	15662.7
0.67666	0.00886	--	--	-0.1	-0.00133			0.67666	0.00886	10.3877	15690.2
0.67973	0.00879	--	--	-0.09693	-0.00134			0.67973	0.00879	10.3907	15718
0.6828	0.00877	--	--	-0.09386	-0.00134			0.6828	0.00877	10.3936	15746.2
0.68587	0.00874	--	--	-0.09079	-0.00134			0.68587	0.00874	10.3966	15774.7
0.68894	0.00872	--	--	-0.08772	-0.00134			0.68894	0.00872	10.3996	15803.6
0.69201	0.00868	--	--	-0.08465	-0.00134			0.69201	0.00868	10.4026	15832.8
0.69508	0.00863	--	--	-0.08158	-0.00134			0.69508	0.00863	10.4056	15862.3
0.69815	0.00861	--	--	-0.0785	-0.00136			0.69815	0.00861	10.4086	15892.1
0.70122	0.00854	--	--	-0.07543	-0.00137			0.70122	0.00854	10.4116	15922.3
0.70429	0.00853	--	--	-0.07236	-0.00137			0.70429	0.00853	10.4146	15952.9
0.70737	0.00849	--	--	-0.06929	-0.00138			0.70737	0.00849	10.4175	15983.7
0.71044	0.00845	--	--	-0.06622	-0.00138			0.71044	0.00845	10.4205	16014.9
0.71351	0.00842	--	--	-0.06315	-0.00139			0.71351	0.00842	10.4235	16046.4
0.71658	0.00841	--	--	-0.06008	-0.0014			0.71658	0.00841	10.4265	16078.3
0.71965	0.00839	--	--	-0.05701	-0.00141			0.71965	0.00839	10.4295	16110.5
0.72272	0.0084	--	--	-0.05394	-0.00142			0.72272	0.0084	10.4325	16143.1
0.72579	0.00839	--	--	-0.05087	-0.00142			0.72579	0.00839	10.4355	16175.9
0.72886	0.00839	--	--	-0.0478	-0.00142			0.72886	0.00839	10.4384	16209.1
0.73193	0.00834	--	--	-0.04473	-0.00142			0.73193	0.00834	10.4414	16242.7
0.735	0.00829	--	--	-0.04166	-0.00143			0.735	0.00829	10.4444	16276.6
0.73807	0.00827	--	--	-0.03859	-0.00144			0.73807	0.00827	10.4474	16310.8
0.74114	0.00824	--	--	-0.03552	-0.00146			0.74114	0.00824	10.4504	16345.3
0.74421	0.0082	--	--	-0.03245	-0.00146			0.74421	0.0082	10.4534	16380.2
0.74728	0.00818	--	--	-0.02938	-0.00146			0.74728	0.00818	10.4564	16415.4
0.75035	0.00813	--	--	-0.02631	-0.00146			0.75035	0.00813	10.4594	16451
0.75342	0.0081	--	--	-0.02324	-0.00148			0.75342	0.0081	10.4623	16486.9
0.75649	0.00809	--	--	-0.02017	-0.0015			0.75649	0.00809		--
0.75956	0.00809	--	--	-0.0171	-0.00151			0.75956	0.00809		--
0.76263	0.00808	--	--	-0.01403	-0.00152			0.76263	0.00808		--
0.7657	0.00805	--	--	-0.01096	-0.00153			0.7657	0.00805		--
0.76877	0.00803	--	--	-0.00789	-0.00153			0.76877	0.00803		--
0.77184	0.00799	--	--	-0.00482	-0.00153			0.77184	0.00799		--
0.77491	0.00795	--	--	-0.00175	-0.00154			0.77491	0.00795		--
0.77798	0.00794	--	--	0.00132	-0.00156			0.77798	0.00794		--
0.78105	0.00792	--	--	0.00439	-0.00156			0.78105	0.00792		--
0.78412	0.00789	--	--	0.00746	-0.00156			0.78412	0.00789		--
0.78719	0.0079	--	--	0.01053	-0.00156			0.78719	0.0079		--
0.79026	0.00789	--	--	0.0136	-0.00156			0.79026	0.00789		--
0.79333	0.00788	--	--	0.01667	-0.00156			0.79333	0.00788		--
0.7964	0.00786	--	--	0.01974	-0.00159			0.7964	0.00786		--
0.79947	0.0078	--	--	0.02281	-0.0016			0.79947	0.0078		--
0.80254	0.00775	--	--	0.02588	-0.0016			0.80254	0.00775		--
0.80561	0.00773	--	--	0.02895	-0.0016			0.80561	0.00773		--
0.80868	0.00771	--	--	0.03202	-0.0016			0.80868	0.00771		--
0.81175	0.0077	--	--	0.03509	-0.0016			0.81175	0.0077		--
0.81482	0.00767	--	--	0.03816	-0.00162			0.81482	0.00767		--
0.81789	0.00765	--	--	0.04123	-0.00162			0.81789	0.00765		--
0.82096	0.00763	--	--	0.0443	-0.00163			0.82096	0.00763		--
0.82403	0.00762	--	--	0.04737	-0.00164			0.82403	0.00762		--
0.8271	0.00759	--	--	0.05044	-0.00164			0.8271	0.00759		--
0.83017	0.00756	--	--	0.05351	-0.00164			0.83017	0.00756		--
0.83324	0.00752	--	--	0.05658	-0.00166			0.83324	0.00752		--
0.83631	0.00747	--	--	0.05965	-0.00167			0.83631	0.00747		--
0.83938	0.00743	--	--	0.06272	-0.00169			0.83938	0.00743		--
0.84245	0.00744	--	--	0.06579	-0.0017			0.84245	0.00744		--
0.84552	0.00743	--	--	0.06886	-0.00171			0.84552	0.00743		--
0.84859	0.00742	--	--	0.07193	-0.00171			0.84859	0.00742		--
0.85166	0.0074	--	--	0.075	-0.00171			0.85166	0.0074		--
0.85473	0.00735	--	--	0.07808	-0.00172			0.85473	0.00735		--
0.8578	0.00734	--	--	0.08115	-0.00172			0.8578	0.00734		--
0.86088	0.00732	--	--	0.08422	-0.00175			0.86088	0.00732		--
0.86395	0.00727	--	--	0.08729	-0.00176			0.86395	0.00727		--
0.86702	0.00726	--	--	0.09036	-0.00176			0.86702	0.00726		--
0.87009	0.00723	--	--	0.09343	-0.00176			0.87009	0.00723		--
0.87316	0.00721	--	--	0.0965	-0.00176			0.87316	0.00721		--
0.87623	0.00721	--	--	0.09957	-0.00177			0.87623	0.00721		--
0.8793	0.0072	--	--	0.10264	-0.00179			0.8793	0.0072		--
0.88237	0.00718	--	--	0.10571	-0.00181			0.88237	0.00718		--
0.88544	0.00712	--	--	0.10878	-0.00181			0.88544	0.00712		--
0.88851	0.00711	--	--	0.11185	-0.00181			0.88851	0.00711		--
0.89158	0.0071	--	--	0.11492	-0.00181			0.89158	0.0071		--
0.89465	0.0071	--	--	0.11799	-0.00182			0.89465	0.0071		--
0.89772	0.00709	--	--	0.12106	-0.00183			0.89772	0.00709		--
0.90079	0.00707	--	--	0.12413	-0.00184			0.90079	0.00707		--
0.90386	0.00702	--	--	0.1272	-0.00185			0.90386	0.00702		--
0.90693	0.00698	--	--	0.13027	-0.00185			0.90693	0.00698		--
0.91	0.00696	--	--	0.13334	-0.00185			0.91	0.00696		--
0.91307	0.00692	--	--	0.13641	-0.00185			0.91307	0.00692		--
0.91614	0.00688	--	--	0.13948	-0.00187			0.91614	0.00688		--
0.91921	0.00687	--	--	0.14255	-0.00188			0.91921	0.00687		--
0.92228	0.00687	--	--	0.14562	-0.00188			0.92228	0.00687		--
0.92535	0.00687	--	--	0.14869	-0.00189			0.92535	0.00687		--
0.92842	0.00686	--	--	0.15176	-0.0019			0.92842	0.00686		--
0.93149	0.00682	--	--	0.15483	-0.00191			0.93149	0.00682		--
0.93456	0.00679	--	--	0.1579	-0.00191			0.93456	0.00679		--
0.93763	0.00678	--	--	0.16097	-0.00192			0.93763	0.00678		--
0.9407	0.00679	--	--	0.16404	-0.00193			0.9407	0.00679		--
0.94377	0.00679	--	--	0.16711	-0.00193			0.94377	0.00679		--
0.94684	0.00679	--	--	0.17018	-0.00194			0.94684	0.00679		--
0.94991	0.00678	--	--	0.17325	-0.00196			0.94991	0.00678		--
0.95298	0.00676	--	--	0.17632	-0.00197			0.95298	0.00676		--
0.95605	0.00674	--	--	0.17939	-0.00198			0.95605	0.00674		--
0.95912	0.00667	--	--	0.18246	-0.00199			0.95912	0.00667		--
0.96219	0.00662	--	--	0.18553	-0.002			0.96219	0.00662		--
0.96526	0.0066	--	--	0.1886	-0.002			0.96526	0.0066		--
0.96833	0.00658	--	--	0.19167	-0.002			0.96833	0.00658		--
0.9714	0.00656	--	--	0.19474	-0.00201			0.9714	0.00656		--
0.97447	0.00656	--	--	0.19781	-0.00203			0.97447	0.00656		--
0.97754	0.00655	--	--	0.20088	-0.00203			0.97754	0.00655		--
0.98061	0.00654	--	--	0.20395	-0.00204			0.98061	0.00654		--
0.98368	0.00652	--	--	0.20702	-0.00205			0.98368	0.00652		--
0.98675	0.00649	--	--	0.21009	-0.00205			0.98675	0.00649		--
0.98982	0.0065	--	--	0.21316	-0.00204			0.98982	0.0065		--
0.99289	0.0065	--	--	0.21623	-0.00205			0.99289	0.0065		--
0.99596	0.00649	--	--	0.2193	-0.00205			0.99596	0.00649		--
0.99903	0.00647	--	--	0.22237	-0.00206			0.99903	0.00647		--
1.0021	0.00643	--	--	0.22544	-0.00208			1.0021	0.00643		--
1.00517	0.00642	--	--	0.22851	-0.00209			1.00517	0.00642		--
1.00824	0.0064	--	--	0.23159	-0.00209			1.00824	0.0064		--
1.01131	0.00632	--	--	0.23466	-0.0021			1.01131	0.00632		--
1.01439	0.0063	--	--	0.23773	-0.00211			1.01439	0.0063		--
1.01746	0.00633	--	--	0.2408	-0.00212			1.01746	0.00633		--
1.02053	0.00632	--	--	0.24387	-0.00214			1.02053	0.00632		--
1.0236	0.00632	--	--	0.24694	-0.00215			1.0236	0.00632		--
1.02667	0.0063	--	--	0.25001	-0.00215			1.02667	0.0063		--
1.02974	0.00628	--	--	0.25308	-0.00216			1.02974	0.00628		--
1.03281	0.00628	--	--	0.25615	-0.00216			1.03281	0.00628		--
1.03588	0.00627	--	--	0.25922	-0.00217			1.03588	0.00627		--
1.03895	0.00625	--	--	0.26229	-0.00218			1.03895	0.00625		--
1.04202	0.00623	--	--	0.26536	-0.00218			1.04202	0.00623		--
1.04509	0.00618	--	--	0.26843	-0.00218			1.04509	0.00618		--
1.04816	0.00616	--	--	0.2715	-0.00218			1.04816	0.00616		--
1.05123	0.00614	--	--	0.27457	-0.00219			1.05123	0.00614		--
1.0543	0.00613	--	--	0.27764	-0.00219			1.0543	0.00613		--
1.05737	0.00612	--	--	0.28071	-0.00221			1.05737	0.00612		--
1.06044	0.00612	--	--	0.28378	-0.00223			1.06044	0.00612		--
1.06351	0.00607	--	--	0.28685	-0.00223			1.06351	0.00607		--
1.06658	0.00604	--	--	0.28992	-0.00224			1.06658	0.00604		--
1.06965	0.00604	--	--	0.29299	-0.00224			1.06965	0.00604		--
1.07272	0.00603	--	--	0.29606	-0.00225			1.07272	0.00603		--
1.07579	0.00603	--	--	0.29913	-0.00226			1.07579	0.00603		--
1.07886	0.00602	--	--	0.3022	-0.00227			1.07886	0.00602		--
1.08193	0.006	--	--	0.30527	-0.00228			1.08193	0.006		--
1.085	0.006	--	--	0.30834	-0.00229			1.085	0.006		--
1.08807	0.00598	--	--	0.31141	-0.00229			1.08807	0.00598		--
1.09114	0.00597	--	--	0.31448	-0.0023			1.09114	0.00597		--
1.09421	0.00598	--	--	0.31755	-0.0023			1.09421	0.00598		--
1.09728	0.00598	--	--	0.32062	-0.00231			1.09728	0.00598		--
1.10035	0.00597	--	--	0.32369	-0.00233			1.10035	0.00597		--
1.10342	0.00596	--	--	0.32676	-0.00233			1.10342	0.00596		--
1.10649	0.00593	--	--	0.32983	-0.00233			1.10649	0.00593		--
1.10956	0.00588	--	--	0.3329	-0.00233			1.10956	0.00588		--
1.11263	0.00589	--	--	0.33597	-0.00233			1.11263	0.00589		--
1.1157	0.00589	--	--	0.33904	-0.00235			1.1157	0.00589		--
1.11877	0.00588	--	--	0.34211	-0.00237			1.11877	0.00588		--
1.12184	0.00587	--	--	0.34518	-0.00237			1.12184	0.00587		--
1.12491	0.00582	--	--	0.34825	-0.00237			1.12491	0.00582		--
1.12798	0.00581	--	--	0.35132	-0.00237			1.12798	0.00581		--
1.13105	0.00581	--	--	0.35439	-0.00237			1.13105	0.00581		--
1.13412	0.00581	--	--	0.35746	-0.00238			1.13412	0.00581		--
1.13719	0.0058	--	--	0.36053	-0.0024			1.13719	0.0058		--
1.14026	0.0058	--	--	0.3636	-0.00241			1.14026	0.0058		--
1.14333	0.00577	--	--	0.36667	-0.00242			1.14333	0.00577		--
1.1464	0.00573	--	--	0.36974	-0.00242			1.1464	0.00573		--
1.14947	0.0057	--	--	0.37281	-0.00242			1.14947	0.0057		--
1.15254	0.00568	--	--	0.37588	-0.00242			1.15254	0.00568		--
1.15561	0.00567	--	--	0.37895	-0.00244			1.15561	0.00567		--
1.15868	0.00566	--	--	0.38202	-0.00245			1.15868	0.00566		--
1.16175	0.00563	--	--	0.3851	-0.00246			1.16175	0.00563		--
1.16482	0.00562	--	--	0.38817	-0.00247			1.16482	0.00562		--
1.1679	0.00561	--	--	0.39124	-0.00247			1.1679	0.00561		--
1.17097	0.0056	--	--	0.39431	-0.00248			1.17097	0.0056		--
1.17404	0.00559	--	--	0.39738	-0.00248			1.17404	0.00559		--
1.17711	0.00557	--	--	0.40045	-0.00248			1.17711	0.00557		--
1.18018	0.00555	--	--	0.40352	-0.0025			1.18018	0.00555		--
1.18325	0.00555	--	--	0.40659	-0.00251			1.18325	0.00555		--
1.18632	0.00554	--	--	0.40966	-0.00251			1.18632	0.00554		--
1.18939	0.00551	--	--	0.41273	-0.00251			1.18939	0.00551		--
1.19246	0.0055	--	--	0.4158	-0.00252			1.19246	0.0055		--
1.19553	0.00549	--	--	0.41887	-0.00254			1.19553	0.00549		--
1.1986	0.00548	--	--	0.42194	-0.00255			1.1986	0.00548		--
1.20167	0.00547	--	--	0.42501	-0.00255			1.20167	0.00547		--
1.20474	0.00545	--	--	0.42808	-0.00256			1.20474	0.00545		--
1.20781	0.00543	--	--	0.43115	-0.00256			1.20781	0.00543		--
1.21088	0.00541	--	--	0.43422	-0.00256			1.21088	0.00541		--
1.21395	0.00539	--	--	0.43729	-0.00257			1.21395	0.00539		--
1.21702	0.00535	--	--	0.44036	-0.00258			1.21702	0.00535		--
1.22009	0.00533	--	--	0.44343	-0.00259			1.22009	0.00533		--
1.22316	0.00532	--	--	0.4465	-0.0026			1.22316	0.00532		--
1.22623	0.00531	--	--	0.44957	-0.00261			1.22623	0.00531		--
1.2293	0.00531	--	--	0.45264	-0.00261			1.2293	0.00531		--
1.23237	0.00533	--	--	0.45571	-0.00261			1.23237	0.00533		--
1.23544	0.00533	--	--	0.45878	-0.00262			1.23544	0.00533		--
1.23851	0.00533	--	--	0.46185	-0.00264			1.23851	0.00533		--
1.24158	0.00533	--	--	0.46492	-0.00265			1.24158	0.00533		--
1.24465	0.00527	--	--	0.46799	-0.00265			1.24465	0.00527		--
1.24772	0.00523	--	--	0.47106	-0.00265			1.24772	0.00523		--
1.25079	0.00523	--	--	0.47413	-0.00265			1.25079	0.00523		--
1.25386	0.00522	--	--	0.4772	-0.00266			1.25386	0.00522		--
1.25693	0.00522	--	--	0.48027	-0.00266			1.25693	0.00522		--
1.26	0.0052	--	--	0.48334	-0.00269			1.26	0.0052		--
1.26307	0.00519	--	--	0.48641	-0.0027			1.26307	0.00519		--
1.26614	0.00517	--	--	0.48948	-0.0027			1.26614	0.00517		--
1.26921	0.00515	--	--	0.49255	-0.0027			1.26921	0.00515		--
1.27228	0.00514	--	--	0.49562	-0.0027			1.27228	0.00514		--
1.27535	0.00514	--	--	0.49869	-0.00271			1.27535	0.00514		--
1.27842	0.00513	--	--	0.50176	-0.00272			1.27842	0.00513		--
1.28149	0.00512	--	--	0.50483	-0.00273			1.28149	0.00512		--
1.28456	0.00507	--	--	0.5079	-0.00273			1.28456	0.00507		--
1.28763	0.00507	--	--	0.51097	-0.00273			1.28763	0.00507		--
1.2907	0.00506	--	--	0.51404	-0.00274			1.2907	0.00506		--
1.29377	0.00505	--	--	0.51711	-0.00274			1.29377	0.00505		--
1.29684	0.00506	--	--	0.52018	-0.00276			1.29684	0.00506		--
1.29991	0.00507	--	--	0.52325	-0.00278			1.29991	0.00507		--
1.30298	0.00506	--	--	0.52632	-0.0028			1.30298	0.00506		--
1.30605	0.00505	--	--	0.52939	-0.00279			1.30605	0.00505		--
1.30912	0.00504	--	--	0.53246	-0.00279			1.30912	0.00504		--
1.31219	0.00501	--	--	0.53553	-0.00279			1.31219	0.00501		--
1.31526	0.00499	--	--	0.53861	-0.0028			1.31526	0.00499		--
1.31833	0.00499	--	--	0.54168	-0.00281			1.31833	0.00499		--
1.32141	0.00498	--	--	0.54475	-0.00282			1.32141	0.00498		--
1.32448	0.00496	--	--	0.54782	-0.00283			1.32448	0.00496		--
1.32755	0.00494	--	--	0.55089	-0.00283			1.32755	0.00494		--
1.33062	0.00493	--	--	0.55396	-0.00283			1.33062	0.00493		--
1.33369	0.00488	--	--	0.55703	-0.00284			1.33369	0.00488		--
1.33676	0.00487	--	--	0.5601	-0.00286			1.33676	0.00487		--
1.33983	0.00487	--	--	0.56317	-0.00287			1.33983	0.00487		--
1.3429	0.00486	--	--	0.56624	-0.00287			1.3429	0.00486		--
1.34597	0.00483	--	--	0.56931	-0.00288			1.34597	0.00483		--
1.34904	0.00483	--	--	0.57238	-0.00288			1.34904	0.00483		--
1.35211	0.00483	--	--	0.57545	-0.00288			1.35211	0.00483		--
1.35518	0.00482	--	--	0.57852	-0.00288			1.35518	0.00482		--
1.35825	0.00482	--	--	0.58159	-0.0029			1.35825	0.00482		--
1.36132	0.0048	--	--	0.58466	-0.00291			1.36132	0.0048		--
1.36439	0.0048	--	--	0.58773	-0.00292			1.36439	0.0048		--
1.36746	0.00479	--	--	0.5908	-0.00292			1.36746	0.00479		--
1.37053	0.00477	--	--	0.59387	-0.00292			1.37053	0.00477		--
1.3736	0.00474	--	--	0.59694	-0.00292			1.3736	0.00474		--
1.37667	0.00475	--	--	0.60001	-0.00294			1.37667	0.00475		--
1.37974	0.00475	--	--	0.60308	-0.00295			1.37974	0.00475		--
1.38281	0.00474	--	--	0.60615	-0.00295			1.38281	0.00474		--
1.38588	0.00473	--	--	0.60922	-0.00297			1.38588	0.00473		--
1.38895	0.00472	--	--	0.61229	-0.00297			1.38895	0.00472		--
1.39202	0.0047	--	--	0.61536	-0.00298			1.39202	0.0047		--
1.39509	0.00469	--	--	0.61843	-0.00299			1.39509	0.00469		--
1.39816	0.00467	--	--	0.6215	-0.003			1.39816	0.00467		--
1.40123	0.00465	--	--	0.62457	-0.00301			1.40123	0.00465		--
1.4043	0.00461	--	--	0.62764	-0.00301			1.4043	0.00461		--
1.40737	0.0046	--	--	0.63071	-0.00302			1.40737	0.0046		--
1.41044	0.00459	--	--	0.63378	-0.00302			1.41044	0.00459		--
1.41351	0.00459	--	--	0.63685	-0.00302			1.41351	0.00459		--
1.41658	0.0046	--	--	0.63992	-0.00303			1.41658	0.0046		--
1.41965	0.00462	--	--	0.64299	-0.00303			1.41965	0.00462		--
1.42272	0.00461	--	--	0.64606	-0.00305			1.42272	0.00461		--
1.42579	0.00461	--	--	0.64913	-0.00307			1.42579	0.00461		--
1.42886	0.00459	--	--	0.6522	-0.00307			1.42886	0.00459		--
1.43193	0.00459	--	--	0.65527	-0.00307			1.43193	0.00459		--
1.435	0.00457	--	--	0.65834	-0.00307			1.435	0.00457		--
1.43807	0.00452	--	--	0.66141	-0.00308			1.43807	0.00452		--
1.44114	0.00451	--	--	0.66448	-0.00309			1.44114	0.00451		--
1.44421	0.0045	--	--	0.66755	-0.0031			1.44421	0.0045		--
1.44728	0.00449	--	--	0.67062	-0.0031			1.44728	0.00449		--
1.45035	0.00447	--	--	0.67369	-0.0031			1.45035	0.00447		--
1.45342	0.00447	--	--	0.67676	-0.00311			1.45342	0.00447		--
1.45649	0.00449	--	--	0.67983	-0.00312			1.45649	0.00449		--
1.45956	0.00448	--	--	0.6829	-0.00313			1.45956	0.00448		--
1.46263	0.00447	--	--	0.68597	-0.00315			1.46263	0.00447		--
1.4657	0.00445	--	--	0.68904	-0.00315			1.4657	0.00445		--
1.46877	0.0044	--	--	0.69212	-0.00315			1.46877	0.0044		--
1.47184	0.0044	--	--	0.69519	-0.00315			1.47184	0.0044		--
1.47492	0.0044	--	--	0.69826	-0.00315			1.47492	0.0044		--
1.47799	0.00436	--	--	0.70133	-0.00316			1.47799	0.00436		--
1.48106	0.00437	--	--	0.7044	-0.00317			1.48106	0.00437		--
1.48413	0.00438	--	--	0.70747	-0.00318			1.48413	0.00438		--
1.4872	0.00438	--	--	0.71054	-0.00318			1.4872	0.00438		--
1.49027	0.00437	--	--	0.71361	-0.00318			1.49027	0.00437		--
1.49334	0.00436	--	--	0.71668	-0.0032			1.49334	0.00436		--
1.49641	0.00434	--	--	0.71975	-0.00321			1.49641	0.00434		--
1.49948	0.00433	--	--	0.72282	-0.00322			1.49948	0.00433		--
1.50255	0.00432	--	--	0.72589	-0.00323			1.50255	0.00432		--
1.50562	0.00431	--	--	0.72896	-0.00323			1.50562	0.00431		--
1.50869	0.00429	--	--	0.73203	-0.00323			1.50869	0.00429		--
1.51176	0.00428	--	--	0.7351	-0.00322			1.51176	0.00428		--
1.51483	0.00428	--	--	0.73817	-0.00322			1.51483	0.00428		--
1.5179	0.00427	--	--	0.74124	-0.00323			1.5179	0.00427		--
1.52097	0.00426	--	--	0.74431	-0.00324			1.52097	0.00426		--
1.52404	0.00424	--	--	0.74738	-0.00326			1.52404	0.00424		--
1.52711	0.00422	--	--	0.75045	-0.00328			1.52711	0.00422		--
1.53018	0.00421	--	--	0.75352	-0.00328			1.53018	0.00421		--
1.53325	0.0042	--	--	0.75659	-0.00328			1.53325	0.0042		--
1.53632	0.00419	--	--	0.75966	-0.00328			1.53632	0.00419		--
1.53939	0.00417	--	--	0.76273	-0.00329			1.53939	0.00417		--
1.54246	0.00416	--	--	0.7658	-0.0033			1.54246	0.00416		--
1.54553	0.00416	--	--	0.76887	-0.00331			1.54553	0.00416		--
1.5486	0.00415	--	--	0.77194	-0.00331			1.5486	0.00415		--
1.55167	0.00413	--	--	0.77501	-0.00331			1.55167	0.00413		--
1.55474	0.00413	--	--	0.77808	-0.00331			1.55474	0.00413		--
1.55781	0.00414	--	--	0.78115	-0.00332			1.55781	0.00414		--
1.56088	0.00414	--	--	0.78422	-0.00334			1.56088	0.00414		--
1.56395	0.00413	--	--	0.78729	-0.00335			1.56395	0.00413		--
1.56702	0.00411	--	--	0.79036	-0.00335			1.56702	0.00411		--
1.57009	0.0041	--	--	0.79343	-0.00335			1.57009	0.0041		--
1.57316	0.00408	--	--	0.7965	-0.00335			1.57316	0.00408		--
1.57623	0.00405	--	--	0.79957	-0.00335			1.57623	0.00405		--
1.5793	0.00403	--	--	0.80264	-0.00337			1.5793	0.00403		--
1.58237	0.00405	--	--	0.80571	-0.00338			1.58237	0.00405		--
1.58544	0.00406	--	--	0.80878	-0.00339			1.58544	0.00406		--
1.58851	0.00406	--	--	0.81185	-0.00339			1.58851	0.00406		--
1.59158	0.00406	--	--	0.81492	-0.0034			1.59158	0.00406		--
1.59465	0.00406	--	--	0.81799	-0.00341			1.59465	0.00406		--
1.59772	0.00405	--	--	0.82106	-0.00342			1.59772	0.00405		--
1.60079	0.00405	--	--	0.82413	-0.00342			1.60079	0.00405		--
1.60386	0.00403	--	--	0.8272	-0.00342			1.60386	0.00403		--
1.60693	0.00402	--	--	0.83027	-0.00342			1.60693	0.00402		--
1.61	0.00403	--	--	0.83334	-0.00342			1.61	0.00403		--
1.61307	0.00403	--	--	0.83641	-0.00342			1.61307	0.00403		--
1.61614	0.00403	--	--	0.83948	-0.00343			1.61614	0.00403		--
1.61921	0.00401	--	--	0.84255	-0.00345			1.61921	0.00401		--
1.62228	0.00399	--	--	0.84563	-0.00346			1.62228	0.00399		--
1.62535	0.00396	--	--	0.8487	-0.00347			1.62535	0.00396		--
1.62843	0.00395	--	--	0.85177	-0.00346			1.62843	0.00395		--
1.6315	0.00394	--	--	0.85484	-0.00346			1.6315	0.00394		--
1.63457	0.00392	--	--	0.85791	-0.00346			1.63457	0.00392		--
1.63764	0.0039	--	--	0.86098	-0.00347			1.63764	0.0039		--
1.64071	0.00391	--	--	0.86405	-0.0035			1.64071	0.00391		--
1.64378	0.00391	--	--	0.86712	-0.00351			1.64378	0.00391		--
1.64685	0.0039	--	--	0.87019	-0.00351			1.64685	0.0039		--
1.64992	0.00389	--	--	0.87326	-0.00351			1.64992	0.00389		--
1.65299	0.00387	--	--	0.87633	-0.00351			1.65299	0.00387		--
1.65606	0.00388	--	--	0.8794	-0.00352			1.65606	0.00388		--
1.65913	0.00388	--	--	0.88247	-0.00353			1.65913	0.00388		--
1.6622	0.00388	--	--	0.88554	-0.00355			1.6622	0.00388		--
1.66527	0.00387	--	--	0.88861	-0.00356			1.66527	0.00387		--
1.66834	0.00386	--	--	0.89168	-0.00356			1.66834	0.00386		--
1.67141	0.00386	--	--	0.89475	-0.00356			1.67141	0.00386		--
1.67448	0.00385	--	--	0.89782	-0.00356			1.67448	0.00385		--
1.67755	0.00385	--	--	0.90089	-0.00358			1.67755	0.00385		--
1.68062	0.00384	--	--	0.90396	-0.00359			1.68062	0.00384		--
1.68369	0.00382	--	--	0.90703	-0.00359			1.68369	0.00382		--
1.68676	0.0038	--	--	0.9101	-0.00359			1.68676	0.0038		--
1.68983	0.00378	--	--	0.91317	-0.00359			1.68983	0.00378		--
1.6929	0.00376	--	--	0.91624	-0.0036			1.6929	0.00376		--
1.69597	0.00376	--	--	0.91931	-0.0036			1.69597	0.00376		--
1.69904	0.00379	--	--	0.92238	-0.00361			1.69904	0.00379		--
1.70211	0.00378	--	--	0.92545	-0.00361			1.70211	0.00378		--
1.70518	0.00377	--	--	0.92852	-0.00362			1.70518	0.00377		--
1.70825	0.00376	--	--	0.93159	-0.00362			1.70825	0.00376		--
1.71132	0.00375	--	--	0.93466	-0.00362			1.71132	0.00375		--
1.71439	0.00372	--	--	0.93773	-0.00362			1.71439	0.00372		--
1.71746	0.00369	--	--	0.9408	-0.00363			1.71746	0.00369		--
1.72053	0.00368	--	--	0.94387	-0.00364			1.72053	0.00368		--
1.7236	0.00367	--	--	0.94694	-0.00366			1.7236	0.00367		--
1.72667	0.00365	--	--	0.95001	-0.00366			1.72667	0.00365		--
1.72974	0.00363	--	--	0.95308	-0.00366			1.72974	0.00363		--
1.73281	0.00365	--	--	0.95615	-0.00366			1.73281	0.00365		--
1.73588	0.00365	--	--	0.95922	-0.00366			1.73588	0.00365		--
1.73895	0.00365	--	--	0.96229	-0.00368			1.73895	0.00365		--
1.74202	0.00365	--	--	0.96536	-0.00369			1.74202	0.00365		--
1.74509	0.00365	--	--	0.96843	-0.00369			1.74509	0.00365		--
1.74816	0.00364	--	--	0.9715	-0.00369			1.74816	0.00364		--
1.75123	0.00364	--	--	0.97457	-0.0037			1.75123	0.00364		--
1.7543	0.00363	--	--	0.97764	-0.0037			1.7543	0.00363		--
1.75737	0.00363	--	--	0.98071	-0.00371			1.75737	0.00363		--
1.76044	0.0036	--	--	0.98378	-0.00372			1.76044	0.0036		--
1.76351	0.0036	--	--	0.98685	-0.00374			1.76351	0.0036		--
1.76658	0.0036	--	--	0.98992	-0.00375			1.76658	0.0036		--
1.76965	0.0036	--	--	0.99299	-0.00375			1.76965	0.0036		--
1.77272	0.00358	--	--	0.99606	-0.00375			1.77272	0.00358		--
1.77579	0.00357	--	--	0.99914	-0.00375			1.77579	0.00357		--
1.77886	0.00354	--	--	1.00221	-0.00376			1.77886	0.00354		--
1.78194	0.00349	--	--	1.00528	-0.00378			1.78194	0.00349		--
1.78501	0.00351	--	--	1.00835	-0.00379			1.78501	0.00351		--
1.78808	0.00351	--	--	1.01142	-0.0038			1.78808	0.00351		--
1.79115	0.00351	--	--	1.01449	-0.0038			1.79115	0.00351		--
1.79422	0.00351	--	--	1.01756	-0.0038			1.79422	0.00351		--
1.79729	0.00351	--	--	1.02063	-0.0038			1.79729	0.00351		--
1.80036	0.00351	--	--	1.0237	-0.0038			1.80036	0.00351		--
1.80343	0.00349	--	--	1.02677	-0.00381			1.80343	0.00349		--
1.8065	0.00349	--	--	1.02984	-0.00382			1.8065	0.00349		--
1.80957	0.00349	--	--	1.03291	-0.00382			1.80957	0.00349		--
1.81264	0.00348	--	--	1.03598	-0.00382			1.81264	0.00348		--
1.81571	0.00348	--	--	1.03905	-0.00383			1.81571	0.00348		--
1.81878	0.00348	--	--	1.04212	-0.00383			1.81878	0.00348		--
1.82185	0.00347	--	--	1.04519	-0.00384			1.82185	0.00347		--
1.82492	0.00345	--	--	1.04826	-0.00386			1.82492	0.00345		--
1.82799	0.00343	--	--	1.05133	-0.00386			1.82799	0.00343		--
1.83106	0.00343	--	--	1.0544	-0.00386			1.83106	0.00343		--
1.83413	0.00343	--	--	1.05747	-0.00386			1.83413	0.00343		--
1.8372	0.00343	--	--	1.06054	-0.00387			1.8372	0.00343		--
1.84027	0.00342	--	--	1.06361	-0.00388			1.84027	0.00342		--
1.84334	0.00341	--	--	1.06668	-0.00388			1.84334	0.00341		--
1.84641	0.00339	--	--	1.06975	-0.00389			1.84641	0.00339		--
1.84948	0.00337	--	--	1.07282	-0.00389			1.84948	0.00337		--
1.85255	0.00337	--	--	1.07589	-0.00389			1.85255	0.00337		--
1.85562	0.00337	--	--	1.07896	-0.00389			1.85562	0.00337		--
1.85869	0.00339	--	--	1.08203	-0.00391			1.85869	0.00339		--
1.86176	0.00337	--	--	1.0851	-0.00392			1.86176	0.00337		--
1.86483	0.00336	--	--	1.08817	-0.00393			1.86483	0.00336		--
1.8679	0.00333	--	--	1.09124	-0.00393			1.8679	0.00333		--
1.87097	0.00333	--	--	1.09431	-0.00393			1.87097	0.00333		--
1.87404	0.00334	--	--	1.09738	-0.00393			1.87404	0.00334		--
1.87711	0.00333	--	--	1.10045	-0.00393			1.87711	0.00333		--
1.88018	0.00333	--	--	1.10352	-0.00395			1.88018	0.00333		--
1.88325	0.00332	--	--	1.10659	-0.00397			1.88325	0.00332		--
1.88632	0.00328	--	--	1.10966	-0.00398			1.88632	0.00328		--
1.88939	0.00327	--	--	1.11273	-0.00398			1.88939	0.00327		--
1.89246	0.00327	--	--	1.1158	-0.00398			1.89246	0.00327		--
1.89553	0.00328	--	--	1.11887	-0.00398			1.89553	0.00328		--
1.8986	0.00328	--	--	1.12194	-0.00398			1.8986	0.00328		--
1.90167	0.00327	--	--	1.12501	-0.004			1.90167	0.00327		--
1.90474	0.00326	--	--	1.12808	-0.004			1.90474	0.00326		--
1.90781	0.00324	--	--	1.13115	-0.00401			1.90781	0.00324		--
1.91088	0.00321	--	--	1.13422	-0.00401			1.91088	0.00321		--
1.91395	0.0032	--	--	1.13729	-0.00401			1.91395	0.0032		--
1.91702	0.00321	--	--	1.14036	-0.00401			1.91702	0.00321		--
1.92009	0.00321	--	--	1.14343	-0.00402			1.92009	0.00321		--
1.92316	0.00321	--	--	1.1465	-0.00404			1.92316	0.00321		--
1.92623	0.0032	--	--	1.14957	-0.00404			1.92623	0.0032		--
1.9293	0.0032	--	--	1.15265	-0.00404			1.9293	0.0032		--
1.93237	0.00319	--	--	1.15572	-0.00404			1.93237	0.00319		--
1.93545	0.00317	--	--	1.15879	-0.00405			1.93545	0.00317		--
1.93852	0.00316	--	--	1.16186	-0.00406			1.93852	0.00316		--
1.94159	0.00315	--	--	1.16493	-0.00407			1.94159	0.00315		--
1.94466	0.00314	--	--	1.168	-0.00408			1.94466	0.00314		--
1.94773	0.0031	--	--	1.17107	-0.00408			1.94773	0.0031		--
1.9508	0.00309	--	--	1.17414	-0.00408			1.9508	0.00309		--
1.95387	0.00311	--	--	1.17721	-0.00408			1.95387	0.00311		--
1.95694	0.00311	--	--	1.18028	-0.00408			1.95694	0.00311		--
1.96001	0.00311	--	--	1.18335	-0.00409			1.96001	0.00311		--
1.96308	0.00311	--	--	1.18642	-0.0041			1.96308	0.00311		--
1.96615	0.00311	--	--	1.18949	-0.0041			1.96615	0.00311		--
1.96922	0.00311	--	--	1.19256	-0.0041			1.96922	0.00311		--
1.97229	0.00311	--	--	1.19563	-0.0041			1.97229	0.00311		--
1.97536	0.00313	--	--	1.1987	-0.00411			1.97536	0.00313		--
1.97843	0.00312	--	--	1.20177	-0.00412			1.97843	0.00312		--
1.9815	0.00312	--	--	1.20484	-0.00413			1.9815	0.00312		--
1.98457	0.00311	--	--	1.20791	-0.00415			1.98457	0.00311		--
1.98764	0.00308	--	--	1.21098	-0.00415			1.98764	0.00308		--
1.99071	0.00306	--	--	1.21405	-0.00415			1.99071	0.00306		--
1.99378	0.00306	--	--	1.21712	-0.00415			1.99378	0.00306		--
1.99685	0.00305	--	--	1.22019	-0.00416			1.99685	0.00305		--
1.99992	0.00305	--	--	1.22326	-0.00417			1.99992	0.00305		--
2.00299	0.00305	--	--	1.22633	-0.00419			2.00299	0.00305		--
2.00606	0.00307	--	--	1.2294	-0.00419			2.00606	0.00307		--
2.00913	0.00307	--	--	1.23247	-0.0042			2.00913	0.00307		--
2.0122	0.00307	--	--	1.23554	-0.0042			2.0122	0.00307		--
2.01527	0.00304	--	--	1.23861	-0.0042			2.01527	0.00304		--
2.01834	0.00302	--	--	1.24168	-0.00421			2.01834	0.00302		--
2.02141	0.00301	--	--	1.24475	-0.00421			2.02141	0.00301		--
2.02448	0.003	--	--	1.24782	-0.00422			2.02448	0.003		--
2.02755	0.00299	--	--	1.25089	-0.00422			2.02755	0.00299		--
2.03062	0.00299	--	--	1.25396	-0.00422			2.03062	0.00299		--
2.03369	0.003	--	--	1.25703	-0.00423			2.03369	0.003		--
2.03676	0.003	--	--	1.2601	-0.00423			2.03676	0.003		--
2.03983	0.00301	--	--	1.26317	-0.00423			2.03983	0.00301		--
2.0429	0.003	--	--	1.26624	-0.00425			2.0429	0.003		--
2.04597	0.00299	--	--	1.26931	-0.00426			2.04597	0.00299		--
2.04904	0.00297	--	--	1.27238	-0.00425			2.04904	0.00297		--
2.05211	0.00297	--	--	1.27545	-0.00425			2.05211	0.00297		--
2.05518	0.00298	--	--	1.27852	-0.00425			2.05518	0.00298		--
2.05825	0.00298	--	--	1.28159	-0.00426			2.05825	0.00298		--
2.06132	0.00298	--	--	1.28466	-0.00427			2.06132	0.00298		--
2.06439	0.00297	--	--	1.28773	-0.00428			2.06439	0.00297		--
2.06746	0.00296	--	--	1.2908	-0.00429			2.06746	0.00296		--
2.07053	0.00293	--	--	1.29387	-0.00429			2.07053	0.00293		--
2.0736	0.00292	--	--	1.29694	-0.0043			2.0736	0.00292		--
2.07667	0.00292	--	--	1.30001	-0.0043			2.07667	0.00292		--
2.07974	0.00292	--	--	1.30308	-0.00431			2.07974	0.00292		--
2.08281	0.00291	--	--	1.30616	-0.00431			2.08281	0.00291		--
2.08588	0.0029	--	--	1.30923	-0.00432			2.08588	0.0029		--
2.08896	0.00287	--	--	1.3123	-0.00433			2.08896	0.00287		--
2.09203	0.00286	--	--	1.31537	-0.00433			2.09203	0.00286		--
2.0951	0.00286	--	--	1.31844	-0.00433			2.0951	0.00286		--
2.09817	0.00285	--	--	1.32151	-0.00433			2.09817	0.00285		--
2.10124	0.00285	--	--	1.32458	-0.00434			2.10124	0.00285		--
2.10431	0.00284	--	--	1.32765	-0.00435			2.10431	0.00284		--
2.10738	0.00282	--	--	1.33072	-0.00437			2.10738	0.00282		--
2.11045	0.00281	--	--	1.33379	-0.00437			2.11045	0.00281		--
2.11352	0.00278	--	--	1.33686	-0.00437			2.11352	0.00278		--
2.11659	0.00274	--	--	1.33993	-0.00438			2.11659	0.00274		--
2.11966	0.00273	--	--	1.343	-0.00439			2.11966	0.00273		--
2.12273	0.00274	--	--	1.34607	-0.00439			2.12273	0.00274		--
2.1258	0.00274	--	--	1.34914	-0.00439			2.1258	0.00274		--
2.12887	0.00274	--	--	1.35221	-0.00439			2.12887	0.00274		--
2.13194	0.00273	--	--	1.35528	-0.00439			2.13194	0.00273		--
2.13501	0.00273	--	--	1.35835	-0.0044			2.13501	0.00273		--
2.13808	0.00272	--	--	1.36142	-0.00441			2.13808	0.00272		--
2.14115	0.00272	--	--	1.36449	-0.00442			2.14115	0.00272		--
2.14422	0.00272	--	--	1.36756	-0.00443			2.14422	0.00272		--
2.14729	0.00272	--	--	1.37063	-0.00444			2.14729	0.00272		--
2.15036	0.00271	--	--	1.3737	-0.00445			2.15036	0.00271		--
2.15343	0.0027	--	--	1.37677	-0.00445			2.15343	0.0027		--
2.1565	0.00268	--	--	1.37984	-0.00445			2.1565	0.00268		--
2.15957	0.00268	--	--	1.38291	-0.00446			2.15957	0.00268		--
2.16264	0.00267	--	--	1.38598	-0.00446			2.16264	0.00267		--
2.16571	0.00264	--	--	1.38905	-0.00447			2.16571	0.00264		--
2.16878	0.00264	--	--	1.39212	-0.00447			2.16878	0.00264		--
2.17185	0.00264	--	--	1.39519	-0.00447			2.17185	0.00264		--
2.17492	0.00264	--	--	1.39826	-0.00448			2.17492	0.00264		--
2.17799	0.00262	--	--	1.40133	-0.00448			2.17799	0.00262		--
2.18106	0.0026	--	--	1.4044	-0.0045			2.18106	0.0026		--
2.18413	0.00261	--	--	1.40747	-0.00451			2.18413	0.00261		--
2.1872	0.00263	--	--	1.41054	-0.00451			2.1872	0.00263		--
2.19027	0.00262	--	--	1.41361	-0.00451			2.19027	0.00262		--
2.19334	0.00261	--	--	1.41668	-0.00452			2.19334	0.00261		--
2.19641	0.00259	--	--	1.41975	-0.00452			2.19641	0.00259		--
2.19948	0.00257	--	--	1.42282	-0.00454			2.19948	0.00257		--
2.20255	0.00256	--	--	1.42589	-0.00454			2.20255	0.00256		--
2.20562	0.00256	--	--	1.42896	-0.00454			2.20562	0.00256		--
2.20869	0.00255	--	--	1.43203	-0.00454			2.20869	0.00255		--
2.21176	0.00254	--	--	1.4351	-0.00454			2.21176	0.00254		--
2.21483	0.00254	--	--	1.43817	-0.00454			2.21483	0.00254		--
2.2179	0.00253	--	--	1.44124	-0.00455			2.2179	0.00253		--
2.22097	0.00253	--	--	1.44431	-0.00457			2.22097	0.00253		--
2.22404	0.00252	--	--	1.44738	-0.00458			2.22404	0.00252		--
2.22711	0.00251	--	--	1.45045	-0.00458			2.22711	0.00251		--
2.23018	0.00252	--	--	1.45352	-0.00458			2.23018	0.00252		--
2.23325	0.00253	--	--	1.45659	-0.00458			2.23325	0.00253		--
2.23632	0.00253	--	--	1.45967	-0.00459			2.23632	0.00253		--
2.23939	0.00253	--	--	1.46274	-0.00459			2.23939	0.00253		--
2.24247	0.00252	--	--	1.46581	-0.00461			2.24247	0.00252		--
2.24554	0.00252	--	--	1.46888	-0.00462			2.24554	0.00252		--
2.24861	0.00249	--	--	1.47195	-0.00462			2.24861	0.00249		--
2.25168	0.00248	--	--	1.47502	-0.00462			2.25168	0.00248		--
2.25475	0.00248	--	--	1.47809	-0.00462			2.25475	0.00248		--
2.25782	0.00249	--	--	1.48116	-0.00463			2.25782	0.00249		--
2.26089	0.00249	--	--	1.48423	-0.00464			2.26089	0.00249		--
2.26396	0.00249	--	--	1.4873	-0.00465			2.26396	0.00249		--
2.26703	0.00248	--	--	1.49037	-0.00465			2.26703	0.00248		--
2.2701	0.00247	--	--	1.49344	-0.00465			2.2701	0.00247		--
2.27317	0.00245	--	--	1.49651	-0.00465			2.27317	0.00245		--
2.27624	0.00244	--	--	1.49958	-0.00465			2.27624	0.00244		--
2.27931	0.00242	--	--	1.50265	-0.00466			2.27931	0.00242		--
2.28238	0.00242	--	--	1.50572	-0.00467			2.28238	0.00242		--
2.28545	0.00243	--	--	1.50879	-0.00468			2.28545	0.00243		--
2.28852	0.00243	--	--	1.51186	-0.00469			2.28852	0.00243		--
2.29159	0.00242	--	--	1.51493	-0.00469			2.29159	0.00242		--
2.29466	0.00242	--	--	1.518	-0.00469			2.29466	0.00242		--
2.29773	0.00242	--	--	1.52107	-0.0047			2.29773	0.00242		--
2.3008	0.00242	--	--	1.52414	-0.00471			2.3008	0.00242		--
2.30387	0.00241	--	--	1.52721	-0.00471			2.30387	0.00241		--
2.30694	0.0024	--	--	1.53028	-0.00471			2.30694	0.0024		--
2.31001	0.0024	--	--	1.53335	-0.00473			2.31001	0.0024		--
2.31308	0.00239	--	--	1.53642	-0.00473			2.31308	0.00239		--
2.31615	0.00238	--	--	1.53949	-0.00473			2.31615	0.00238		--
2.31922	0.00238	--	--	1.54256	-0.00475			2.31922	0.00238		--
2.32229	0.00239	--	--	1.54563	-0.00475			2.32229	0.00239		--
2.32536	0.00239	--	--	1.5487	-0.00475			2.32536	0.00239		--
2.32843	0.00238	--	--	1.55177	-0.00477			2.32843	0.00238		--
2.3315	0.00237	--	--	1.55484	-0.00478			2.3315	0.00237		--
2.33457	0.00236	--	--	1.55791	-0.00477			2.33457	0.00236		--
2.33764	0.00237	--	--	1.56098	-0.00477			2.33764	0.00237		--
2.34071	0.00236	--	--	1.56405	-0.00477			2.34071	0.00236		--
2.34378	0.00236	--	--	1.56712	-0.00478			2.34378	0.00236		--
2.34685	0.00235	--	--	1.57019	-0.00479			2.34685	0.00235		--
2.34992	0.00237	--	--	1.57326	-0.0048			2.34992	0.00237		--
2.35299	0.00237	--	--	1.57633	-0.0048			2.35299	0.00237		--
2.35606	0.00237	--	--	1.5794	-0.0048			2.35606	0.00237		--
2.35913	0.00236	--	--	1.58247	-0.00482			2.35913	0.00236		--
2.3622	0.00235	--	--	1.58554	-0.00483			2.3622	0.00235		--
2.36527	0.00234	--	--	1.58861	-0.00483			2.36527	0.00234		--
2.36834	0.00232	--	--	1.59168	-0.00483			2.36834	0.00232		--
2.37141	0.00231	--	--	1.59475	-0.00483			2.37141	0.00231		--
2.37448	0.00231	--	--	1.59782	-0.00483			2.37448	0.00231		--
2.37755	0.00229	--	--	1.60089	-0.00484			2.37755	0.00229		--
2.38062	0.00231	--	--	1.60396	-0.00484			2.38062	0.00231		--
2.38369	0.0023	--	--	1.60703	-0.00486			2.38369	0.0023		--
2.38676	0.00229	--	--	1.6101	-0.00487			2.38676	0.00229		--
2.38983	0.00227	--	--	1.61318	-0.00487			2.38983	0.00227		--
2.3929	0.00226	--	--	1.61625	-0.00487			2.3929	0.00226		--
2.39598	0.00226	--	--	1.61932	-0.00488			2.39598	0.00226		--
2.39905	0.00226	--	--	1.62239	-0.00489			2.39905	0.00226		--
2.40212	0.00225	--	--	1.62546	-0.0049			2.40212	0.00225		--
2.40519	0.00225	--	--	1.62853	-0.0049			2.40519	0.00225		--
2.40826	0.00224	--	--	1.6316	-0.00491			2.40826	0.00224		--
2.41133	0.00224	--	--	1.63467	-0.00491			2.41133	0.00224		--
2.4144	0.00223	--	--	1.63774	-0.00491			2.4144	0.00223		--
2.41747	0.00223	--	--	1.64081	-0.00491			2.41747	0.00223		--
2.42054	0.00224	--	--	1.64388	-0.00492			2.42054	0.00224		--
2.42361	0.00224	--	--	1.64695	-0.00493			2.42361	0.00224		--
2.42668	0.00223	--	--	1.65002	-0.00493			2.42668	0.00223		--
2.42975	0.00222	--	--	1.65309	-0.00494			2.42975	0.00222		--
2.43282	0.00221	--	--	1.65616	-0.00494			2.43282	0.00221		--
2.43589	0.0022	--	--	1.65923	-0.00494			2.43589	0.0022		--
2.43896	0.00222	--	--	1.6623	-0.00495			2.43896	0.00222		--
2.44203	0.00222	--	--	1.66537	-0.00495			2.44203	0.00222		--
2.4451	0.00222	--	--	1.66844	-0.00496			2.4451	0.00222		--
2.44817	0.00222	--	--	1.67151	-0.00497			2.44817	0.00222		--
2.45124	0.00221	--	--	1.67458	-0.00497			2.45124	0.00221		--
2.45431	0.00218	--	--	1.67765	-0.00497			2.45431	0.00218		--
2.45738	0.00217	--	--	1.68072	-0.00497			2.45738	0.00217		--
2.46045	0.00218	--	--	1.68379	-0.00499			2.46045	0.00218		--
2.46352	0.00218	--	--	1.68686	-0.005			2.46352	0.00218		--
2.46659	0.00218	--	--	1.68993	-0.00501			2.46659	0.00218		--
2.46966	0.00218	--	--	1.693	-0.00501			2.46966	0.00218		--
2.47273	0.00218	--	--	1.69607	-0.00501			2.47273	0.00218		--
2.4758	0.00218	--	--	1.69914	-0.00501			2.4758	0.00218		--
2.47887	0.00218	--	--	1.70221	-0.00501			2.47887	0.00218		--
2.48194	0.00219	--	--	1.70528	-0.00503			2.48194	0.00219		--
2.48501	0.00218	--	--	1.70835	-0.00503			2.48501	0.00218		--
2.48808	0.00218	--	--	1.71142	-0.00503			2.48808	0.00218		--
2.49115	0.00219	--	--	1.71449	-0.00503			2.49115	0.00219		--
2.49422	0.00219	--	--	1.71756	-0.00503			2.49422	0.00219		--
2.49729	0.00219	--	--	1.72063	-0.00503			2.49729	0.00219		--
2.50036	0.00218	--	--	1.7237	-0.00505			2.50036	0.00218		--
2.50343	0.00217	--	--	1.72677	-0.00506			2.50343	0.00217		--
2.5065	0.00215	--	--	1.72984	-0.00507			2.5065	0.00215		--
2.50957	0.00215	--	--	1.73291	-0.00507			2.50957	0.00215		--
2.51264	0.00214	--	--	1.73598	-0.00507			2.51264	0.00214		--
2.51571	0.00214	--	--	1.73905	-0.00507			2.51571	0.00214		--
2.51878	0.00214	--	--	1.74212	-0.00507			2.51878	0.00214		--
2.52185	0.00214	--	--	1.74519	-0.00509			2.52185	0.00214		--
2.52492	0.00214	--	--	1.74826	-0.0051			2.52492	0.00214		--
2.52799	0.00214	--	--	1.75133	-0.0051			2.52799	0.00214		--
2.53106	0.00213	--	--	1.7544	-0.0051			2.53106	0.00213		--
2.53413	0.00211	--	--	1.75747	-0.0051			2.53413	0.00211		--
2.5372	0.0021	--	--	1.76054	-0.0051			2.5372	0.0021		--
2.54027	0.00208	--	--	1.76361	-0.00511			2.54027	0.00208		--
2.54334	0.00209	--	--	1.76668	-0.00512			2.54334	0.00209		--
2.54641	0.00209	--	--	1.76976	-0.00513			2.54641	0.00209		--
2.54949	0.00208	--	--	1.77283	-0.00513			2.54949	0.00208		--
2.55256	0.00208	--	--	1.7759	-0.00513			2.55256	0.00208		--
2.55563	0.00208	--	--	1.77897	-0.00513			2.55563	0.00208		--
2.5587	0.00209	--	--	1.78204	-0.00513			2.5587	0.00209		--
2.56177	0.00209	--	--	1.78511	-0.00514			2.56177	0.00209		--
2.56484	0.00209	--	--	1.78818	-0.00515			2.56484	0.00209		--
2.56791	0.00208	--	--	1.79125	-0.00516			2.56791	0.00208		--
2.57098	0.00207	--	--	1.79432	-0.00516			2.57098	0.00207		--
2.57405	0.00205	--	--	1.79739	-0.00516			2.57405	0.00205		--
2.57712	0.00206	--	--	1.80046	-0.00516			2.57712	0.00206		--
2.58019	0.00205	--	--	1.80353	-0.00517			2.58019	0.00205		--
2.58326	0.00205	--	--	1.8066	-0.00518			2.58326	0.00205		--
2.58633	0.00206	--	--	1.80967	-0.00519			2.58633	0.00206		--
2.5894	0.00205	--	--	1.81274	-0.00519			2.5894	0.00205		--
2.59247	0.00205	--	--	1.81581	-0.00519			2.59247	0.00205		--
2.59554	0.00204	--	--	1.81888	-0.0052			2.59554	0.00204		--
2.59861	0.00202	--	--	1.82195	-0.0052			2.59861	0.00202		--
2.60168	0.00201	--	--	1.82502	-0.00521			2.60168	0.00201		--
2.60475	0.002	--	--	1.82809	-0.00521			2.60475	0.002		--
2.60782	0.00199	--	--	1.83116	-0.00521			2.60782	0.00199		--
2.61089	0.00199	--	--	1.83423	-0.00521			2.61089	0.00199		--
2.61396	0.00198	--	--	1.8373	-0.00521			2.61396	0.00198		--
2.61703	0.00198	--	--	1.84037	-0.00522			2.61703	0.00198		--
2.6201	0.00198	--	--	1.84344	-0.00522			2.6201	0.00198		--
2.62317	0.00199	--	--	1.84651	-0.00524			2.62317	0.00199		--
2.62624	0.002	--	--	1.84958	-0.00525			2.62624	0.002		--
2.62931	0.002	--	--	1.85265	-0.00525			2.62931	0.002		--
2.63238	0.00199	--	--	1.85572	-0.00525			2.63238	0.00199		--
2.63545	0.00198	--	--	1.85879	-0.00525			2.63545	0.00198		--
2.63852	0.00197	--	--	1.86186	-0.00525			2.63852	0.00197		--
2.64159	0.00199	--	--	1.86493	-0.00526			2.64159	0.00199		--
2.64466	0.002	--	--	1.868	-0.00527			2.64466	0.002		--
2.64773	0.002	--	--	1.87107	-0.00528			2.64773	0.002		--
2.6508	0.00199	--	--	1.87414	-0.00527			2.6508	0.00199		--
2.65387	0.00198	--	--	1.87721	-0.00527			2.65387	0.00198		--
2.65694	0.00196	--	--	1.88028	-0.00527			2.65694	0.00196		--
2.66001	0.00195	--	--	1.88335	-0.00528			2.66001	0.00195		--
2.66308	0.00195	--	--	1.88642	-0.00529			2.66308	0.00195		--
2.66615	0.00195	--	--	1.88949	-0.0053			2.66615	0.00195		--
2.66922	0.00194	--	--	1.89256	-0.0053			2.66922	0.00194		--
2.67229	0.00194	--	--	1.89563	-0.0053			2.67229	0.00194		--
2.67536	0.00193	--	--	1.8987	-0.0053			2.67536	0.00193		--
2.67843	0.00193	--	--	1.90177	-0.0053			2.67843	0.00193		--
2.6815	0.00192	--	--	1.90484	-0.00531			2.6815	0.00192		--
2.68457	0.00193	--	--	1.90791	-0.00533			2.68457	0.00193		--
2.68764	0.00192	--	--	1.91098	-0.00533			2.68764	0.00192		--
2.69071	0.00192	--	--	1.91405	-0.00533			2.69071	0.00192		--
2.69378	0.0019	--	--	1.91712	-0.00533			2.69378	0.0019		--
2.69685	0.0019	--	--	1.92019	-0.00534			2.69685	0.0019		--
2.69992	0.0019	--	--	1.92327	-0.00534			2.69992	0.0019		--
2.703	0.00189	--	--	1.92634	-0.00535			2.703	0.00189		--
2.70607	0.0019	--	--	1.92941	-0.00536			2.70607	0.0019		--
2.70914	0.0019	--	--	1.93248	-0.00536			2.70914	0.0019		--
2.71221	0.00189	--	--	1.93555	-0.00536			2.71221	0.00189		--
2.71528	0.00189	--	--	1.93862	-0.00536			2.71528	0.00189		--
2.71835	0.00188	--	--	1.94169	-0.00536			2.71835	0.00188		--
2.72142	0.00187	--	--	1.94476	-0.00537			2.72142	0.00187		--
2.72449	0.00186	--	--	1.94783	-0.00538			2.72449	0.00186		--
2.72756	0.00186	--	--	1.9509	-0.00538			2.72756	0.00186		--
2.73063	0.00186	--	--	1.95397	-0.00538			2.73063	0.00186		--
2.7337	0.00185	--	--	1.95704	-0.00538			2.7337	0.00185		--
2.73677	0.00185	--	--	1.96011	-0.00538			2.73677	0.00185		--
2.73984	0.00185	--	--	1.96318	-0.00539			2.73984	0.00185		--
2.74291	0.00186	--	--	1.96625	-0.00539			2.74291	0.00186		--
2.74598	0.00185	--	--	1.96932	-0.0054			2.74598	0.00185		--
2.74905	0.00184	--	--	1.97239	-0.00541			2.74905	0.00184		--
2.75212	0.00183	--	--	1.97546	-0.00541			2.75212	0.00183		--
2.75519	0.00182	--	--	1.97853	-0.00541			2.75519	0.00182		--
2.75826	0.00182	--	--	1.9816	-0.00541			2.75826	0.00182		--
2.76133	0.00182	--	--	1.98467	-0.00541			2.76133	0.00182		--
2.7644	0.00181	--	--	1.98774	-0.00542			2.7644	0.00181		--
2.76747	0.0018	--	--	1.99081	-0.00543			2.76747	0.0018		--
2.77054	0.00181	--	--	1.99388	-0.00542			2.77054	0.00181		--
2.77361	0.00181	--	--	1.99695	-0.00542			2.77361	0.00181		--
2.77668	0.00181	--	--	2.00002	-0.00543			2.77668	0.00181		--
2.77975	0.0018	--	--	2.00309	-0.00543			2.77975	0.0018		--
2.78282	0.00182	--	--	2.00616	-0.00544			2.78282	0.00182		--
2.78589	0.00181	--	--	2.00923	-0.00545			2.78589	0.00181		--
2.78896	0.00181	--	--	2.0123	-0.00546			2.78896	0.00181		--
2.79203	0.0018	--	--	2.01537	-0.00546			2.79203	0.0018		--
2.7951	0.00179	--	--	2.01844	-0.00546			2.7951	0.00179		--
2.79817	0.00179	--	--	2.02151	-0.00546			2.79817	0.00179		--
2.80124	0.00179	--	--	2.02458	-0.00546			2.80124	0.00179		--
2.80431	0.0018	--	--	2.02765	-0.00547			2.80431	0.0018		--
2.80738	0.00179	--	--	2.03072	-0.00547			2.80738	0.00179		--
2.81045	0.00179	--	--	2.03379	-0.00546			2.81045	0.00179		--
2.81352	0.00179	--	--	2.03686	-0.00546			2.81352	0.00179		--
2.81659	0.00177	--	--	2.03993	-0.00547			2.81659	0.00177		--
2.81966	0.00175	--	--	2.043	-0.00548			2.81966	0.00175		--
2.82273	0.00175	--	--	2.04607	-0.00549			2.82273	0.00175		--
2.8258	0.00175	--	--	2.04914	-0.0055			2.8258	0.00175		--
2.82887	0.00175	--	--	2.05221	-0.00551			2.82887	0.00175		--
2.83194	0.00175	--	--	2.05528	-0.00551			2.83194	0.00175		--
2.83501	0.00175	--	--	2.05835	-0.00551			2.83501	0.00175		--
2.83808	0.00175	--	--	2.06142	-0.00551			2.83808	0.00175		--
2.84115	0.00175	--	--	2.06449	-0.00551			2.84115	0.00175		--
2.84422	0.00175	--	--	2.06756	-0.00552			2.84422	0.00175		--
2.84729	0.00175	--	--	2.07063	-0.00553			2.84729	0.00175		--
2.85036	0.00175	--	--	2.0737	-0.00553			2.85036	0.00175		--
2.85344	0.00174	--	--	2.07678	-0.00552			2.85344	0.00174		--
2.85651	0.00174	--	--	2.07985	-0.00553			2.85651	0.00174		--
2.85958	0.00173	--	--	2.08292	-0.00553			2.85958	0.00173		--
2.86265	0.00171	--	--	2.08599	-0.00553			2.86265	0.00171		--
2.86572	0.00171	--	--	2.08906	-0.00555			2.86572	0.00171		--
2.86879	0.00171	--	--	2.09213	-0.00555			2.86879	0.00171		--
2.87186	0.00171	--	--	2.0952	-0.00555			2.87186	0.00171		--
2.87493	0.0017	--	--	2.09827	-0.00555			2.87493	0.0017		--
2.878	0.0017	--	--	2.10134	-0.00555			2.878	0.0017		--
2.88107	0.00169	--	--	2.10441	-0.00555			2.88107	0.00169		--
2.88414	0.0017	--	--	2.10748	-0.00556			2.88414	0.0017		--
2.88721	0.0017	--	--	2.11055	-0.00557			2.88721	0.0017		--
2.89028	0.0017	--	--	2.11362	-0.00558			2.89028	0.0017		--
2.89335	0.0017	--	--	2.11669	-0.00558			2.89335	0.0017		--
2.89642	0.00169	--	--	2.11976	-0.00558			2.89642	0.00169		--
2.89949	0.00167	--	--	2.12283	-0.00559			2.89949	0.00167		--
2.90256	0.00168	--	--	2.1259	-0.00559			2.90256	0.00168		--
2.90563	0.00168	--	--	2.12897	-0.0056			2.90563	0.00168		--
2.9087	0.00168	--	--	2.13204	-0.00559			2.9087	0.00168		--
2.91177	0.00168	--	--	2.13511	-0.00559			2.91177	0.00168		--
2.91484	0.00168	--	--	2.13818	-0.00558			2.91484	0.00168		--
2.91791	0.00167	--	--	2.14125	-0.00559			2.91791	0.00167		--
2.92098	0.00165	--	--	2.14432	-0.00559			2.92098	0.00165		--
2.92405	0.00165	--	--	2.14739	-0.0056			2.92405	0.00165		--
2.92712	0.00167	--	--	2.15046	-0.0056			2.92712	0.00167		--
2.93019	0.00168	--	--	2.15353	-0.00561			2.93019	0.00168		--
2.93326	0.00168	--	--	2.1566	-0.00561			2.93326	0.00168		--
2.93633	0.00167	--	--	2.15967	-0.00561			2.93633	0.00167		--
2.9394	0.00166	--	--	2.16274	-0.00561			2.9394	0.00166		--
2.94247	0.00165	--	--	2.16581	-0.00562			2.94247	0.00165		--
2.94554	0.00164	--	--	2.16888	-0.00562			2.94554	0.00164		--
2.94861	0.00164	--	--	2.17195	-0.00562			2.94861	0.00164		--
2.95168	0.00164	--	--	2.17502	-0.00561			2.95168	0.00164		--
2.95475	0.00162	--	--	2.17809	-0.00561			2.95475	0.00162		--
2.95782	0.00162	--	--	2.18116	-0.00561			2.95782	0.00162		--
2.96089	0.00163	--	--	2.18423	-0.00562			2.96089	0.00163		--
2.96396	0.00163	--	--	2.1873	-0.00563			2.96396	0.00163		--
2.96703	0.00162	--	--	2.19037	-0.00565			2.96703	0.00162		--
2.9701	0.00164	--	--	2.19344	-0.00564			2.9701	0.00164		--
2.97317	0.00163	--	--	2.19651	-0.00564			2.97317	0.00163		--
2.97624	0.00162	--	--	2.19958	-0.00564			2.97624	0.00162		--
2.97931	0.0016	--	--	2.20265	-0.00564			2.97931	0.0016		--
2.98238	0.00159	--	--	2.20572	-0.00564			2.98238	0.00159		--
2.98545	0.00159	--	--	2.20879	-0.00565			2.98545	0.00159		--
2.98852	0.00159	--	--	2.21186	-0.00566			2.98852	0.00159		--
2.99159	0.00159	--	--	2.21493	-0.00566			2.99159	0.00159		--
2.99466	0.00158	--	--	2.218	-0.00566			2.99466	0.00158		--
2.99773	0.00158	--	--	2.22107	-0.00566			2.99773	0.00158		--
3.0008	0.00158	--	--	2.22414	-0.00567			3.0008	0.00158		--
3.00387	0.00158	--	--	2.22721	-0.00567			3.00387	0.00158		--
3.00695	0.00157	--	--	2.23029	-0.00567			3.00695	0.00157		--
3.01002	0.00157	--	--	2.23336	-0.00567			3.01002	0.00157		--
3.01309	0.00157	--	--	2.23643	-0.00567			3.01309	0.00157		--
3.01616	0.00156	--	--	2.2395	-0.00568			3.01616	0.00156		--
3.01923	0.00155	--	--	2.24257	-0.00569			3.01923	0.00155		--
3.0223	0.00159	--	--	2.24564	-0.00569			3.0223	0.00159		--
3.02537	0.00159	--	--	2.24871	-0.0057			3.02537	0.00159		--
3.02844	0.00158	--	--	2.25178	-0.00571			3.02844	0.00158		--
3.03151	0.00158	--	--	2.25485	-0.0057			3.03151	0.00158		--
3.03458	0.00154	--	--	2.25792	-0.0057			3.03458	0.00154		--
3.03765	0.00153	--	--	2.26099	-0.0057			3.03765	0.00153		--
3.04072	0.00153	--	--	2.26406	-0.0057			3.04072	0.00153		--
3.04379	0.00151	--	--	2.26713	-0.00571			3.04379	0.00151		--
3.04686	0.00151	--	--	2.2702	-0.00572			3.04686	0.00151		--
3.04993	0.00151	--	--	2.27327	-0.00572			3.04993	0.00151		--
3.053	0.00151	--	--	2.27634	-0.00572			3.053	0.00151		--
3.05607	0.00151	--	--	2.27941	-0.00571			3.05607	0.00151		--
3.05914	0.0015	--	--	2.28248	-0.00572			3.05914	0.0015		--
3.06221	0.00153	--	--	2.28555	-0.00572			3.06221	0.00153		--
3.06528	0.00152	--	--	2.28862	-0.00572			3.06528	0.00152		--
3.06835	0.00152	--	--	2.29169	-0.00572			3.06835	0.00152		--
3.07142	0.00151	--	--	2.29476	-0.00573			3.07142	0.00151		--
3.07449	0.0015	--	--	2.29783	-0.00573			3.07449	0.0015		--
3.07756	0.00149	--	--	2.3009	-0.00573			3.07756	0.00149		--
3.08063	0.00148	--	--	2.30397	-0.00573			3.08063	0.00148		--
3.0837	0.00149	--	--	2.30704	-0.00574			3.0837	0.00149		--
3.08677	0.00149	--	--	2.31011	-0.00574			3.08677	0.00149		--
3.08984	0.00149	--	--	2.31318	-0.00575			3.08984	0.00149		--
3.09291	0.0015	--	--	2.31625	-0.00575			3.09291	0.0015		--
3.09598	0.0015	--	--	2.31932	-0.00575			3.09598	0.0015		--
3.09905	0.00149	--	--	2.32239	-0.00575			3.09905	0.00149		--
3.10212	0.00149	--	--	2.32546	-0.00575			3.10212	0.00149		--
3.10519	0.00149	--	--	2.32853	-0.00577			3.10519	0.00149		--
3.10826	0.00148	--	--	2.3316	-0.00577			3.10826	0.00148		--
3.11133	0.00148	--	--	2.33467	-0.00577			3.11133	0.00148		--
3.1144	0.00147	--	--	2.33774	-0.00576			3.1144	0.00147		--
3.11747	0.00147	--	--	2.34081	-0.00576			3.11747	0.00147		--
3.12054	0.00144	--	--	2.34388	-0.00577			3.12054	0.00144		--
3.12361	0.00143	--	--	2.34695	-0.00578			3.12361	0.00143		--
3.12668	0.00144	--	--	2.35002	-0.0058			3.12668	0.00144		--
3.12975	0.00143	--	--	2.35309	-0.0058			3.12975	0.00143		--
3.13282	0.00143	--	--	2.35616	-0.00579			3.13282	0.00143		--
3.13589	0.00142	--	--	2.35923	-0.00579			3.13589	0.00142		--
3.13896	0.00143	--	--	2.3623	-0.00579			3.13896	0.00143		--
3.14203	0.00143	--	--	2.36537	-0.00579			3.14203	0.00143		--
3.1451	0.00144	--	--	2.36844	-0.00579			3.1451	0.00144		--
3.14817	0.00143	--	--	2.37151	-0.00579			3.14817	0.00143		--
3.15124	0.00143	--	--	2.37458	-0.0058			3.15124	0.00143		--
3.15431	0.00142	--	--	2.37765	-0.0058			3.15431	0.00142		--
3.15738	0.00142	--	--	2.38072	-0.0058			3.15738	0.00142		--
3.16046	0.00142	--	--	2.3838	-0.0058			3.16046	0.00142		--
3.16353	0.00142	--	--	2.38687	-0.0058			3.16353	0.00142		--
3.1666	0.00142	--	--	2.38994	-0.00581			3.1666	0.00142		--
3.16967	0.00142	--	--	2.39301	-0.00582			3.16967	0.00142		--
3.17274	0.00142	--	--	2.39608	-0.00582			3.17274	0.00142		--
3.17581	0.00141	--	--	2.39915	-0.00581			3.17581	0.00141		--
3.17888	0.0014	--	--	2.40222	-0.00581			3.17888	0.0014		--
3.18195	0.0014	--	--	2.40529	-0.00582			3.18195	0.0014		--
3.18502	0.00139	--	--	2.40836	-0.00582			3.18502	0.00139		--
3.18809	0.00138	--	--	2.41143	-0.00582			3.18809	0.00138		--
3.19116	0.00138	--	--	2.4145	-0.00582			3.19116	0.00138		--
3.19423	0.00137	--	--	2.41757	-0.00582			3.19423	0.00137		--
3.1973	0.00136	--	--	2.42064	-0.00582			3.1973	0.00136		--
3.20037	0.00135	--	--	2.42371	-0.00582			3.20037	0.00135		--
3.20344	0.00136	--	--	2.42678	-0.00583			3.20344	0.00136		--
3.20651	0.00137	--	--	2.42985	-0.00583			3.20651	0.00137		--
3.20958	0.00137	--	--	2.43292	-0.00584			3.20958	0.00137		--
3.21265	0.00137	--	--	2.43599	-0.00585			3.21265	0.00137		--
3.21572	0.00136	--	--	2.43906	-0.00584			3.21572	0.00136		--
3.21879	0.00135	--	--	2.44213	-0.00585			3.21879	0.00135		--
3.22186	0.00133	--	--	2.4452	-0.00585			3.22186	0.00133		--
3.22493	0.00133	--	--	2.44827	-0.00586			3.22493	0.00133		--
3.228	0.00133	--	--	2.45134	-0.00586			3.228	0.00133		--
3.23107	0.00133	--	--	2.45441	-0.00586			3.23107	0.00133		--
3.23414	0.00133	--	--	2.45748	-0.00585			3.23414	0.00133		--
3.23721	0.00132	--	--	2.46055	-0.00585			3.23721	0.00132		--
3.24028	0.00132	--	--	2.46362	-0.00585			3.24028	0.00132		--
3.24335	0.00132	--	--	2.46669	-0.00586			3.24335	0.00132		--
3.24642	0.00132	--	--	2.46976	-0.00588			3.24642	0.00132		--
3.24949	0.00132	--	--	2.47283	-0.00588			3.24949	0.00132		--
3.25256	0.00131	--	--	2.4759	-0.00587			3.25256	0.00131		--
3.25563	0.0013	--	--	2.47897	-0.00587			3.25563	0.0013		--
3.2587	0.00129	--	--	2.48204	-0.00587			3.2587	0.00129		--
3.26177	0.00129	--	--	2.48511	-0.00587			3.26177	0.00129		--
3.26484	0.00128	--	--	2.48818	-0.00588			3.26484	0.00128		--
3.26791	0.00128	--	--	2.49125	-0.00589			3.26791	0.00128		--
3.27098	0.00128	--	--	2.49432	-0.0059			3.27098	0.00128		--
3.27405	0.00128	--	--	2.49739	-0.00589			3.27405	0.00128		--
3.27712	0.00128	--	--	2.50046	-0.00588			3.27712	0.00128		--
3.28019	0.00128	--	--	2.50353	-0.00588			3.28019	0.00128		--
3.28326	0.00127	--	--	2.5066	-0.00588			3.28326	0.00127		--
3.28633	0.00128	--	--	2.50967	-0.00589			3.28633	0.00128		--
3.2894	0.00128	--	--	2.51274	-0.0059			3.2894	0.00128		--
3.29247	0.00127	--	--	2.51581	-0.0059			3.29247	0.00127		--
3.29554	0.00127	--	--	2.51888	-0.0059			3.29554	0.00127		--
3.29861	0.00126	--	--	2.52195	-0.0059			3.29861	0.00126		--
3.30168	0.00125	--	--	2.52502	-0.00591			3.30168	0.00125		--
3.30475	0.00125	--	--	2.52809	-0.00592			3.30475	0.00125		--
3.30782	0.00125	--	--	2.53116	-0.00592			3.30782	0.00125		--
3.31089	0.00125	--	--	2.53423	-0.00593			3.31089	0.00125		--
3.31397	0.00124	--	--	2.53731	-0.00592			3.31397	0.00124		--
3.31704	0.00124	--	--	2.54038	-0.00592			3.31704	0.00124		--
3.32011	0.00124	--	--	2.54345	-0.00592			3.32011	0.00124		--
3.32318	0.00124	--	--	2.54652	-0.00593			3.32318	0.00124		--
3.32625	0.00124	--	--	2.54959	-0.00593			3.32625	0.00124		--
3.32932	0.00124	--	--	2.55266	-0.00595			3.32932	0.00124		--
3.33239	0.00123	--	--	2.55573	-0.00594			3.33239	0.00123		--
3.33546	0.00123	--	--	2.5588	-0.00593			3.33546	0.00123		--
3.33853	0.00121	--	--	2.56187	-0.00593			3.33853	0.00121		--
3.3416	0.00119	--	--	2.56494	-0.00593			3.3416	0.00119		--
3.34467	0.00119	--	--	2.56801	-0.00593			3.34467	0.00119		--
3.34774	0.0012	--	--	2.57108	-0.00594			3.34774	0.0012		--
3.35081	0.0012	--	--	2.57415	-0.00594			3.35081	0.0012		--
3.35388	0.00119	--	--	2.57722	-0.00594			3.35388	0.00119		--
3.35695	0.00118	--	--	2.58029	-0.00594			3.35695	0.00118		--
3.36002	0.00118	--	--	2.58336	-0.00594			3.36002	0.00118		--
3.36309	0.00117	--	--	2.58643	-0.00594			3.36309	0.00117		--
3.36616	0.00117	--	--	2.5895	-0.00595			3.36616	0.00117		--
3.36923	0.00117	--	--	2.59257	-0.00595			3.36923	0.00117		--
3.3723	0.00117	--	--	2.59564	-0.00595			3.3723	0.00117		--
3.37537	0.00116	--	--	2.59871	-0.00595			3.37537	0.00116		--
3.37844	0.00115	--	--	2.60178	-0.00595			3.37844	0.00115		--
3.38151	0.00116	--	--	2.60485	-0.00595			3.38151	0.00116		--
3.38458	0.00117	--	--	2.60792	-0.00596			3.38458	0.00117		--
3.38765	0.00117	--	--	2.61099	-0.00597			3.38765	0.00117		--
3.39072	0.00117	--	--	2.61406	-0.00598			3.39072	0.00117		--
3.39379	0.00116	--	--	2.61713	-0.00597			3.39379	0.00116		--
3.39686	0.00116	--	--	2.6202	-0.00597			3.39686	0.00116		--
3.39993	0.00114	--	--	2.62327	-0.00597			3.39993	0.00114		--
3.403	0.00113	--	--	2.62634	-0.00598			3.403	0.00113		--
3.40607	0.00113	--	--	2.62941	-0.00598			3.40607	0.00113		--
3.40914	0.00113	--	--	2.63248	-0.00598			3.40914	0.00113		--
3.41221	0.00112	--	--	2.63555	-0.00597			3.41221	0.00112		--
3.41528	0.00112	--	--	2.63862	-0.00597			3.41528	0.00112		--
3.41835	0.00111	--	--	2.64169	-0.00597			3.41835	0.00111		--
3.42142	0.0011	--	--	2.64476	-0.00597			3.42142	0.0011		--
3.42449	0.00109	--	--	2.64783	-0.00598			3.42449	0.00109		--
3.42756	0.00109	--	--	2.6509	-0.00599			3.42756	0.00109		--
3.43063	0.00109	--	--	2.65397	-0.00599			3.43063	0.00109		--
3.4337	0.00109	--	--	2.65704	-0.00598			3.4337	0.00109		--
3.43677	0.00109	--	--	2.66011	-0.00599			3.43677	0.00109		--
3.43984	0.00109	--	--	2.66318	-0.00599			3.43984	0.00109		--
3.44291	0.00109	--	--	2.66625	-0.00599			3.44291	0.00109		--
3.44598	0.00109	--	--	2.66932	-0.00601			3.44598	0.00109		--
3.44905	0.00108	--	--	2.67239	-0.00602			3.44905	0.00108		--
3.45212	0.00108	--	--	2.67546	-0.00602			3.45212	0.00108		--
3.45519	0.00105	--	--	2.67853	-0.00601			3.45519	0.00105		--
3.45826	0.00104	--	--	2.6816	-0.006			3.45826	0.00104		--
3.46133	0.00104	--	--	2.68467	-0.006			3.46133	0.00104		--
3.4644	0.00104	--	--	2.68774	-0.00601			3.4644	0.00104		--
3.46748	0.00104	--	--	2.69082	-0.00601			3.46748	0.00104		--
3.47055	0.00104	--	--	2.69389	-0.00602			3.47055	0.00104		--
3.47362	0.00105	--	--	2.69696	-0.00604			3.47362	0.00105		--
3.47669	0.00105	--	--	2.70003	-0.00603			3.47669	0.00105		--
3.47976	0.00104	--	--	2.7031	-0.00603			3.47976	0.00104		--
3.48283	0.00104	--	--	2.70617	-0.00602			3.48283	0.00104		--
3.4859	0.00102	--	--	2.70924	-0.00603			3.4859	0.00102		--
3.48897	0.00101	--	--	2.71231	-0.00603			3.48897	0.00101		--
3.49204	0.00101	--	--	2.71538	-0.00604			3.49204	0.00101		--
3.49511	0.00102	--	--	2.71845	-0.00603			3.49511	0.00102		--
3.49818	0.00101	--	--	2.72152	-0.00603			3.49818	0.00101		--
3.50125	0.00101	--	--	2.72459	-0.00603			3.50125	0.00101		--
3.50432	0.001	--	--	2.72766	-0.00604			3.50432	0.001		--
3.50739	0.00101	--	--	2.73073	-0.00604			3.50739	0.00101		--
3.51046	0.00102	--	--	2.7338	-0.00604			3.51046	0.00102		--
3.51353	0.00102	--	--	2.73687	-0.00604			3.51353	0.00102		--
3.5166	0.00102	--	--	2.73994	-0.00604			3.5166	0.00102		--
3.51967	0.00101	--	--	2.74301	-0.00604			3.51967	0.00101		--
3.52274	0.000994262	--	--	2.74608	-0.00604			3.52274	0.000994262		--
3.52581	0.00098163	--	--	2.74915	-0.00605			3.52581	0.00098163		--
3.52888	0.000989299	--	--	2.75222	-0.00606			3.52888	0.000989299		--
3.53195	0.000998263	--	--	2.75529	-0.00606			3.53195	0.000998263		--
3.53502	0.000997956	--	--	2.75836	-0.00605			3.53502	0.000997956		--
3.53809	0.000994434	--	--	2.76143	-0.00605			3.53809	0.000994434		--
3.54116	0.000990911	--	--	2.7645	-0.00605			3.54116	0.000990911		--
3.54423	0.000984174	--	--	2.76757	-0.00607			3.54423	0.000984174		--
3.5473	0.000975501	--	--	2.77064	-0.00608			3.5473	0.000975501		--
3.55037	0.000975027	--	--	2.77371	-0.00608			3.55037	0.000975027		--
3.55344	0.000972937	--	--	2.77678	-0.00607			3.55344	0.000972937		--
3.55651	0.000970846	--	--	2.77985	-0.00607			3.55651	0.000970846		--
3.55958	0.00096386	--	--	2.78292	-0.00608			3.55958	0.00096386		--
3.56265	0.000956873	--	--	2.78599	-0.00608			3.56265	0.000956873		--
3.56572	0.000943792	--	--	2.78906	-0.00609			3.56572	0.000943792		--
3.56879	0.000949756	--	--	2.79213	-0.00609			3.56879	0.000949756		--
3.57186	0.000947313	--	--	2.7952	-0.00609			3.57186	0.000947313		--
3.57493	0.000942667	--	--	2.79827	-0.00609			3.57493	0.000942667		--
3.578	0.000938021	--	--	2.80134	-0.00608			3.578	0.000938021		--
3.58107	0.000939494	--	--	2.80441	-0.00609			3.58107	0.000939494		--
3.58414	0.000937122	--	--	2.80748	-0.00609			3.58414	0.000937122		--
3.58721	0.000934751	--	--	2.81055	-0.0061			3.58721	0.000934751		--
3.59028	0.000932218	--	--	2.81362	-0.00611			3.59028	0.000932218		--
3.59335	0.00092685	--	--	2.81669	-0.00611			3.59335	0.00092685		--
3.59642	0.000921483	--	--	2.81976	-0.0061			3.59642	0.000921483		--
3.59949	0.000924744	--	--	2.82283	-0.0061			3.59949	0.000924744		--
3.60256	0.000927039	--	--	2.8259	-0.0061			3.60256	0.000927039		--
3.60563	0.000925448	--	--	2.82897	-0.0061			3.60563	0.000925448		--
3.6087	0.000923858	--	--	2.83204	-0.00611			3.6087	0.000923858		--
3.61177	0.000922237	--	--	2.83511	-0.00611			3.61177	0.000922237		--
3.61484	0.000919882	--	--	2.83818	-0.00611			3.61484	0.000919882		--
3.61791	0.000917528	--	--	2.84125	-0.0061			3.61791	0.000917528		--
3.62099	0.000919246	--	--	2.84433	-0.0061			3.62099	0.000919246		--
3.62406	0.000918588	--	--	2.8474	-0.0061			3.62406	0.000918588		--
3.62713	0.00091652	--	--	2.85047	-0.00611			3.62713	0.00091652		--
3.6302	0.000909407	--	--	2.85354	-0.00611			3.6302	0.000909407		--
3.63327	0.000902295	--	--	2.85661	-0.00611			3.63327	0.000902295		--
3.63634	0.000891335	--	--	2.85968	-0.0061			3.63634	0.000891335		--
3.63941	0.000879448	--	--	2.86275	-0.0061			3.63941	0.000879448		--
3.64248	0.000867561	--	--	2.86582	-0.00611			3.64248	0.000867561		--
3.64555	0.000847096	--	--	2.86889	-0.00612			3.64555	0.000847096		--
3.64862	0.00085242	--	--	2.87196	-0.00613			3.64862	0.00085242		--
3.65169	0.000866828	--	--	2.87503	-0.00612			3.65169	0.000866828		--
3.65476	0.000864692	--	--	2.8781	-0.00611			3.65476	0.000864692		--
3.65783	0.000858089	--	--	2.88117	-0.00611			3.65783	0.000858089		--
3.6609	0.000851487	--	--	2.88424	-0.00611			3.6609	0.000851487		--
3.66397	0.000827111	--	--	2.88731	-0.00611			3.66397	0.000827111		--
3.66704	0.000834874	--	--	2.89038	-0.00613			3.66704	0.000834874		--
3.67011	0.000835746	--	--	2.89345	-0.00612			3.67011	0.000835746		--
3.67318	0.000836619	--	--	2.89652	-0.00612			3.67318	0.000836619		--
3.67625	0.000833809	--	--	2.89959	-0.00612			3.67625	0.000833809		--
3.67932	0.000830998	--	--	2.90266	-0.00613			3.67932	0.000830998		--
3.68239	0.0008271	--	--	2.90573	-0.00613			3.68239	0.0008271		--
3.68546	0.000824361	--	--	2.9088	-0.00613			3.68546	0.000824361		--
3.68853	0.000821621	--	--	2.91187	-0.00614			3.68853	0.000821621		--
3.6916	0.000818264	--	--	2.91494	-0.00615			3.6916	0.000818264		--
3.69467	0.000812944	--	--	2.91801	-0.00614			3.69467	0.000812944		--
3.69774	0.000794533	--	--	2.92108	-0.00614			3.69774	0.000794533		--
3.70081	0.000782058	--	--	2.92415	-0.00614			3.70081	0.000782058		--
3.70388	0.000784636	--	--	2.92722	-0.00615			3.70388	0.000784636		--
3.70695	0.000784356	--	--	2.93029	-0.00616			3.70695	0.000784356		--
3.71002	0.000792246	--	--	2.93336	-0.00616			3.71002	0.000792246		--
3.71309	0.000797042	--	--	2.93643	-0.00615			3.71309	0.000797042		--
3.71616	0.000798076	--	--	2.9395	-0.00614			3.71616	0.000798076		--
3.71923	0.000796979	--	--	2.94257	-0.00614			3.71923	0.000796979		--
3.7223	0.000795882	--	--	2.94564	-0.00614			3.7223	0.000795882		--
3.72537	0.000811653	--	--	2.94871	-0.00614			3.72537	0.000811653		--
3.72844	0.000820303	--	--	2.95178	-0.00615			3.72844	0.000820303		--
3.73151	0.000832804	--	--	2.95485	-0.00616			3.73151	0.000832804		--
3.73458	0.000826407	--	--	2.95792	-0.00616			3.73458	0.000826407		--
3.73765	0.000820009	--	--	2.96099	-0.00615			3.73765	0.000820009		--
3.74072	0.000809845	--	--	2.96406	-0.00615			3.74072	0.000809845		--
3.74379	0.000797875	--	--	2.96713	-0.00615			3.74379	0.000797875		--
3.74686	0.000795162	--	--	2.9702	-0.00616			3.74686	0.000795162		--
3.74993	0.000792449	--	--	2.97327	-0.00616			3.74993	0.000792449		--
3.753	0.000780226	--	--	2.97634	-0.00617			3.753	0.000780226		--
3.75607	0.000767595	--	--	2.97941	-0.00616			3.75607	0.000767595		--
3.75914	0.000774688	--	--	2.98248	-0.00616			3.75914	0.000774688		--
3.76221	0.000769727	--	--	2.98555	-0.00616			3.76221	0.000769727		--
3.76528	0.000764766	--	--	2.98862	-0.00616			3.76528	0.000764766		--
3.76835	0.00075366	--	--	2.99169	-0.00618			3.76835	0.00075366		--
3.77142	0.000747393	--	--	2.99476	-0.00619			3.77142	0.000747393		--
3.7745	0.000746985	--	--	2.99784	-0.00618			3.7745	0.000746985		--
3.77757	0.000748014	--	--	3.00091	-0.00617			3.77757	0.000748014		--
3.78064	0.000765022	--	--	3.00398	-0.00617			3.78064	0.000765022		--
3.78371	0.000765894	--	--	3.00705	-0.00618			3.78371	0.000765894		--
3.78678	0.000766766	--	--	3.01012	-0.00618			3.78678	0.000766766		--
3.78985	0.000765784	--	--	3.01319	-0.00618			3.78985	0.000765784		--
3.79292	0.000765434	--	--	3.01626	-0.00618			3.79292	0.000765434		--
3.79599	0.000773869	--	--	3.01933	-0.00618			3.79599	0.000773869		--
3.79906	0.000770067	--	--	3.0224	-0.00618			3.79906	0.000770067		--
3.80213	0.000766265	--	--	3.02547	-0.00619			3.80213	0.000766265		--
3.8052	0.000758426	--	--	3.02854	-0.0062			3.8052	0.000758426		--
3.80827	0.000756292	--	--	3.03161	-0.0062			3.80827	0.000756292		--
3.81134	0.000755171	--	--	3.03468	-0.0062			3.81134	0.000755171		--
3.81441	0.000751693	--	--	3.03775	-0.0062			3.81441	0.000751693		--
3.81748	0.000748214	--	--	3.04082	-0.0062			3.81748	0.000748214		--
3.82055	0.000746775	--	--	3.04389	-0.0062			3.82055	0.000746775		--
3.82362	0.000743996	--	--	3.04696	-0.0062			3.82362	0.000743996		--
3.82669	0.000741216	--	--	3.05003	-0.00621			3.82669	0.000741216		--
3.82976	0.00072129	--	--	3.0531	-0.00621			3.82976	0.00072129		--
3.83283	0.000721225	--	--	3.05617	-0.00621			3.83283	0.000721225		--
3.8359	0.000713817	--	--	3.05924	-0.00621			3.8359	0.000713817		--
3.83897	0.000706409	--	--	3.06231	-0.00621			3.83897	0.000706409		--
3.84204	0.000699396	--	--	3.06538	-0.00621			3.84204	0.000699396		--
3.84511	0.000713301	--	--	3.06845	-0.00621			3.84511	0.000713301		--
3.84818	0.00071083	--	--	3.07152	-0.00622			3.84818	0.00071083		--
3.85125	0.000707859	--	--	3.07459	-0.00623			3.85125	0.000707859		--
3.85432	0.000704888	--	--	3.07766	-0.00622			3.85432	0.000704888		--
3.85739	0.000701416	--	--	3.08073	-0.00622			3.85739	0.000701416		--
3.86046	0.000681468	--	--	3.0838	-0.00622			3.86046	0.000681468		--
3.86353	0.000666721	--	--	3.08687	-0.00622			3.86353	0.000666721		--
3.8666	0.000666996	--	--	3.08994	-0.00624			3.8666	0.000666996		--
3.86967	0.000674925	--	--	3.09301	-0.00625			3.86967	0.000674925		--
3.87274	0.000678565	--	--	3.09608	-0.00624			3.87274	0.000678565		--
3.87581	0.000673338	--	--	3.09915	-0.00624			3.87581	0.000673338		--
3.87888	0.000668112	--	--	3.10222	-0.00623			3.87888	0.000668112		--
3.88195	0.000659775	--	--	3.10529	-0.00623			3.88195	0.000659775		--
3.88502	0.000649917	--	--	3.10836	-0.00623			3.88502	0.000649917		--
3.88809	0.000652878	--	--	3.11143	-0.00624			3.88809	0.000652878		--
3.89116	0.000646943	--	--	3.1145	-0.00624			3.89116	0.000646943		--
3.89423	0.000641008	--	--	3.11757	-0.00624			3.89423	0.000641008		--
3.8973	0.000625042	--	--	3.12064	-0.00624			3.8973	0.000625042		--
3.90037	0.000616886	--	--	3.12371	-0.00624			3.90037	0.000616886		--
3.90344	0.000618191	--	--	3.12678	-0.00624			3.90344	0.000618191		--
3.90651	0.000619496	--	--	3.12985	-0.00625			3.90651	0.000619496		--
3.90958	0.000629064	--	--	3.13292	-0.00626			3.90958	0.000629064		--
3.91265	0.000650233	--	--	3.13599	-0.00626			3.91265	0.000650233		--
3.91572	0.000649949	--	--	3.13906	-0.00626			3.91572	0.000649949		--
3.91879	0.000647982	--	--	3.14213	-0.00625			3.91879	0.000647982		--
3.92186	0.000644154	--	--	3.1452	-0.00625			3.92186	0.000644154		--
3.92493	0.000640326	--	--	3.14827	-0.00625			3.92493	0.000640326		--
3.92801	0.000637643	--	--	3.15135	-0.00625			3.92801	0.000637643		--
3.93108	0.000632527	--	--	3.15442	-0.00626			3.93108	0.000632527		--
3.93415	0.000630009	--	--	3.15749	-0.00627			3.93415	0.000630009		--
3.93722	0.000625278	--	--	3.16056	-0.00626			3.93722	0.000625278		--
3.94029	0.000620548	--	--	3.16363	-0.00626			3.94029	0.000620548		--
3.94336	0.00061921	--	--	3.1667	-0.00627			3.94336	0.00061921		--
3.94643	0.000617083	--	--	3.16977	-0.00627			3.94643	0.000617083		--
3.9495	0.000614955	--	--	3.17284	-0.00628			3.9495	0.000614955		--
3.95257	0.000613911	--	--	3.17591	-0.00629			3.95257	0.000613911		--
3.95564	0.000618423	--	--	3.17898	-0.00628			3.95564	0.000618423		--
3.95871	0.000626274	--	--	3.18205	-0.00627			3.95871	0.000626274		--
3.96178	0.000621918	--	--	3.18512	-0.00627			3.96178	0.000621918		--
3.96485	0.000617563	--	--	3.18819	-0.00628			3.96485	0.000617563		--
3.96792	0.000611376	--	--	3.19126	-0.00628			3.96792	0.000611376		--
3.97099	0.000605392	--	--	3.19433	-0.00629			3.97099	0.000605392		--
3.97406	0.000604897	--	--	3.1974	-0.00629			3.97406	0.000604897		--
3.97713	0.000602866	--	--	3.20047	-0.00628			3.97713	0.000602866		--
3.9802	0.00059793	--	--	3.20354	-0.00628			3.9802	0.00059793		--
3.98327	0.000592993	--	--	3.20661	-0.00628			3.98327	0.000592993		--
3.98634	0.000595943	--	--	3.20968	-0.00628			3.98634	0.000595943		--
3.98941	0.00059573	--	--	3.21275	-0.00629			3.98941	0.00059573		--
3.99248	0.000595518	--	--	3.21582	-0.00628			3.99248	0.000595518		--
3.99555	0.000588287	--	--	3.21889	-0.00627			3.99555	0.000588287		--
3.99862	0.000581057	--	--	3.22196	-0.00627			3.99862	0.000581057		--
4.00169	0.000567061	--	--	3.22503	-0.00628			4.00169	0.000567061		--
4.00476	0.000551832	--	--	3.2281	-0.00628			4.00476	0.000551832		--
4.00783	0.000559935	--	--	3.23117	-0.00629			4.00783	0.000559935		--
4.0109	0.000569353	--	--	3.23424	-0.0063			4.0109	0.000569353		--
4.01397	0.00056787	--	--	3.23731	-0.0063			4.01397	0.00056787		--
4.01704	0.000564846	--	--	3.24038	-0.00629			4.01704	0.000564846		--
4.02011	0.000561823	--	--	3.24345	-0.00629			4.02011	0.000561823		--
4.02318	0.000551645	--	--	3.24652	-0.00629			4.02318	0.000551645		--
4.02625	0.000551237	--	--	3.24959	-0.00629			4.02625	0.000551237		--
4.02932	0.000564993	--	--	3.25266	-0.0063			4.02932	0.000564993		--
4.03239	0.000580865	--	--	3.25573	-0.0063			4.03239	0.000580865		--
4.03546	0.000575581	--	--	3.2588	-0.0063			4.03546	0.000575581		--
4.03853	0.000570296	--	--	3.26187	-0.00629			4.03853	0.000570296		--
4.0416	0.000560406	--	--	3.26494	-0.00629			4.0416	0.000560406		--
4.04467	0.000559402	--	--	3.26801	-0.0063			4.04467	0.000559402		--
4.04774	0.000570022	--	--	3.27108	-0.0063			4.04774	0.000570022		--
4.05081	0.000568286	--	--	3.27415	-0.00632			4.05081	0.000568286		--
4.05388	0.000566042	--	--	3.27722	-0.00632			4.05388	0.000566042		--
4.05695	0.00055861	--	--	3.28029	-0.0063			4.05695	0.00055861		--
4.06002	0.000551178	--	--	3.28336	-0.0063			4.06002	0.000551178		--
4.06309	0.000540788	--	--	3.28643	-0.0063			4.06309	0.000540788		--
4.06616	0.00053504	--	--	3.2895	-0.00631			4.06616	0.00053504		--
4.06923	0.000536419	--	--	3.29257	-0.00631			4.06923	0.000536419		--
4.0723	0.000551963	--	--	3.29564	-0.00632			4.0723	0.000551963		--
4.07537	0.000547959	--	--	3.29871	-0.00631			4.07537	0.000547959		--
4.07844	0.000543955	--	--	3.30178	-0.00631			4.07844	0.000543955		--
4.08152	0.0005364	--	--	3.30485	-0.00631			4.08152	0.0005364		--
4.08459	0.000520836	--	--	3.30793	-0.00631			4.08459	0.000520836		--
4.08766	0.000519898	--	--	3.311	-0.00631			4.08766	0.000519898		--
4.09073	0.000516016	--	--	3.31407	-0.00632			4.09073	0.000516016		--
4.0938	0.000512134	--	--	3.31714	-0.00632			4.0938	0.000512134		--
4.09687	0.000512691	--	--	3.32021	-0.00632			4.09687	0.000512691		--
4.09994	0.000507153	--	--	3.32328	-0.00632			4.09994	0.000507153		--
4.10301	0.000501615	--	--	3.32635	-0.00632			4.10301	0.000501615		--
4.10608	0.000481576	--	--	3.32942	-0.00632			4.10608	0.000481576		--
4.10915	0.0004833	--	--	3.33249	-0.00632			4.10915	0.0004833		--
4.11222	0.000481294	--	--	3.33556	-0.00633			4.11222	0.000481294		--
4.11529	0.00048137	--	--	3.33863	-0.00633			4.11529	0.00048137		--
4.11836	0.000492517	--	--	3.3417	-0.00632			4.11836	0.000492517		--
4.12143	0.000489236	--	--	3.34477	-0.00632			4.12143	0.000489236		--
4.1245	0.000485954	--	--	3.34784	-0.00632			4.1245	0.000485954		--
4.12757	0.00047915	--	--	3.35091	-0.00633			4.12757	0.00047915		--
4.13064	0.000462734	--	--	3.35398	-0.00634			4.13064	0.000462734		--
4.13371	0.000456835	--	--	3.35705	-0.00634			4.13371	0.000456835		--
4.13678	0.000450481	--	--	3.36012	-0.00634			4.13678	0.000450481		--
4.13985	0.000452334	--	--	3.36319	-0.00633			4.13985	0.000452334		--
4.14292	0.00045148	--	--	3.36626	-0.00633			4.14292	0.00045148		--
4.14599	0.00044613	--	--	3.36933	-0.00634			4.14599	0.00044613		--
4.14906	0.000440779	--	--	3.3724	-0.00634			4.14906	0.000440779		--
4.15213	0.000433989	--	--	3.37547	-0.00634			4.15213	0.000433989		--
4.1552	0.000427198	--	--	3.37854	-0.00634			4.1552	0.000427198		--
4.15827	0.000416015	--	--	3.38161	-0.00634			4.15827	0.000416015		--
4.16134	0.000410128	--	--	3.38468	-0.00633			4.16134	0.000410128		--
4.16441	0.000425882	--	--	3.38775	-0.00634			4.16441	0.000425882		--
4.16748	0.000428893	--	--	3.39082	-0.00634			4.16748	0.000428893		--
4.17055	0.000428113	--	--	3.39389	-0.00634			4.17055	0.000428113		--
4.17362	0.000427333	--	--	3.39696	-0.00635			4.17362	0.000427333		--
4.17669	0.000425367	--	--	3.40003	-0.00635			4.17669	0.000425367		--
4.17976	0.000418845	--	--	3.4031	-0.00635			4.17976	0.000418845		--
4.18283	0.000412322	--	--	3.40617	-0.00635			4.18283	0.000412322		--
4.1859	0.000399952	--	--	3.40924	-0.00635			4.1859	0.000399952		--
4.18897	0.000395497	--	--	3.41231	-0.00636			4.18897	0.000395497		--
4.19204	0.000397144	--	--	3.41538	-0.00637			4.19204	0.000397144		--
4.19511	0.000399216	--	--	3.41845	-0.00637			4.19511	0.000399216		--
4.19818	0.00039767	--	--	3.42152	-0.00636			4.19818	0.00039767		--
4.20125	0.000391939	--	--	3.42459	-0.00636			4.20125	0.000391939		--
4.20432	0.000386208	--	--	3.42766	-0.00636			4.20432	0.000386208		--
4.20739	0.000381217	--	--	3.43073	-0.00636			4.20739	0.000381217		--
4.21046	0.000390923	--	--	3.4338	-0.00637			4.21046	0.000390923		--
4.21353	0.000392744	--	--	3.43687	-0.00637			4.21353	0.000392744		--
4.2166	0.00038789	--	--	3.43994	-0.00636			4.2166	0.00038789		--
4.21967	0.000383036	--	--	3.44301	-0.00636			4.21967	0.000383036		--
4.22274	0.000379119	--	--	3.44608	-0.00637			4.22274	0.000379119		--
4.22581	0.000375201	--	--	3.44915	-0.00637			4.22581	0.000375201		--
4.22888	0.000368799	--	--	3.45222	-0.00638			4.22888	0.000368799		--
4.23195	0.000357024	--	--	3.45529	-0.00638			4.23195	0.000357024		--
4.23503	0.000344613	--	--	3.45836	-0.00638			4.23503	0.000344613		--
4.2381	0.000340474	--	--	3.46144	-0.00638			4.2381	0.000340474		--
4.24117	0.000333513	--	--	3.46451	-0.00638			4.24117	0.000333513		--
4.24424	0.000338186	--	--	3.46758	-0.00638			4.24424	0.000338186		--
4.24731	0.000345978	--	--	3.47065	-0.00638			4.24731	0.000345978		--
4.25038	0.000353771	--	--	3.47372	-0.00638			4.25038	0.000353771		--
4.25345	0.00035847	--	--	3.47679	-0.00638			4.25345	0.00035847		--
4.25652	0.000358213	--	--	3.47986	-0.00638			4.25652	0.000358213		--
4.25959	0.000356135	--	--	3.48293	-0.00638			4.25959	0.000356135		--
4.26266	0.000351093	--	--	3.486	-0.00638			4.26266	0.000351093		--
4.26573	0.000346052	--	--	3.48907	-0.00639			4.26573	0.000346052		--
4.2688	0.00034963	--	--	3.49214	-0.0064			4.2688	0.00034963		--
4.27187	0.000348424	--	--	3.49521	-0.0064			4.27187	0.000348424		--
4.27494	0.000347219	--	--	3.49828	-0.0064			4.27494	0.000347219		--
4.27801	0.00034673	--	--	3.50135	-0.00639			4.27801	0.00034673		--
4.28108	0.000343191	--	--	3.50442	-0.00639			4.28108	0.000343191		--
4.28415	0.000339651	--	--	3.50749	-0.00639			4.28415	0.000339651		--
4.28722	0.000334302	--	--	3.51056	-0.00639			4.28722	0.000334302		--
4.29029	0.000325	--	--	3.51363	-0.0064			4.29029	0.000325		--
4.29336	0.000323268	--	--	3.5167	-0.0064			4.29336	0.000323268		--
4.29643	0.000317942	--	--	3.51977	-0.00639			4.29643	0.000317942		--
4.2995	0.000312615	--	--	3.52284	-0.00639			4.2995	0.000312615		--
4.30257	0.00030473	--	--	3.52591	-0.00639			4.30257	0.00030473		--
4.30564	0.000290264	--	--	3.52898	-0.00639			4.30564	0.000290264		--
4.30871	0.000287631	--	--	3.53205	-0.0064			4.30871	0.000287631		--
4.31178	0.000297156	--	--	3.53512	-0.00641			4.31178	0.000297156		--
4.31485	0.000294573	--	--	3.53819	-0.00641			4.31485	0.000294573		--
4.31792	0.000292373	--	--	3.54126	-0.00641			4.31792	0.000292373		--
4.32099	0.000290606	--	--	3.54433	-0.00641			4.32099	0.000290606		--
4.32406	0.000288839	--	--	3.5474	-0.00641			4.32406	0.000288839		--
4.32713	0.000288911	--	--	3.55047	-0.00642			4.32713	0.000288911		--
4.3302	0.000292277	--	--	3.55354	-0.00642			4.3302	0.000292277		--
4.33327	0.000291716	--	--	3.55661	-0.00642			4.33327	0.000291716		--
4.33634	0.000283407	--	--	3.55968	-0.00641			4.33634	0.000283407		--
4.33941	0.000275097	--	--	3.56275	-0.00641			4.33941	0.000275097		--
4.34248	0.000271978	--	--	3.56582	-0.00641			4.34248	0.000271978		--
4.34555	0.000268859	--	--	3.56889	-0.00642			4.34555	0.000268859		--
4.34862	0.000260606	--	--	3.57196	-0.00643			4.34862	0.000260606		--
4.35169	0.000245519	--	--	3.57503	-0.00643			4.35169	0.000245519		--
4.35476	0.000255171	--	--	3.5781	-0.00643			4.35476	0.000255171		--
4.35783	0.000262923	--	--	3.58117	-0.00643			4.35783	0.000262923		--
4.3609	0.000263683	--	--	3.58424	-0.00642			4.3609	0.000263683		--
4.36397	0.00027305	--	--	3.58731	-0.00641			4.36397	0.00027305		--
4.36704	0.000266981	--	--	3.59038	-0.00642			4.36704	0.000266981		--
4.37011	0.000260912	--	--	3.59345	-0.00643			4.37011	0.000260912		--
4.37318	0.000251322	--	--	3.59652	-0.00643			4.37318	0.000251322		--
4.37625	0.000250645	--	--	3.59959	-0.00644			4.37625	0.000250645		--
4.37932	0.000261779	--	--	3.60266	-0.00643			4.37932	0.000261779		--
4.38239	0.000260475	--	--	3.60573	-0.00446			4.38239	0.000260475		--
4.38546	0.000259171	--	--	3.6088	-0.00121			4.38546	0.000259171		--
4.38854	0.000255112	--	--	3.61187	7.887e-05			4.38854	0.000255112		--
4.39161	0.000251052	--	--	3.61495	8.13455e-05			4.39161	0.000251052		--
4.39468	0.000243375	--	--	3.61802	8.35846e-05			4.39468	0.000243375		--
4.39775	0.00023956	--	--	3.62109	9.54879e-05			4.39775	0.00023956		--
4.40082	0.000235745	--	--	3.62416	9.75231e-05			4.40082	0.000235745		--
4.40389	0.000226822	--	--	3.62723	9.69883e-05			4.40389	0.000226822		--
4.40696	0.000212942	--	--	3.6303	9.64535e-05			4.40696	0.000212942		--
4.41003	0.000218485	--	--	3.63337	8.20123e-05			4.41003	0.000218485		--
4.4131	0.000219069	--	--	3.63644	7.61962e-05			4.4131	0.000219069		--
4.41617	0.000217965	--	--	3.63951	8.24752e-05			4.41617	0.000217965		--
4.41924	0.000215871	--	--	3.64258	9.02488e-05			4.41924	0.000215871		--
4.42231	0.000209843	--	--	3.64565	9.59654e-05			4.42231	0.000209843		--
4.42538	0.000203815	--	--	3.64872	9.73048e-05			4.42538	0.000203815		--
4.42845	0.000207151	--	--	3.65179	9.35485e-05			4.42845	0.000207151		--
4.43152	0.000214326	--	--	3.65486	8.97922e-05			4.43152	0.000214326		--
4.43459	0.000216986	--	--	3.65793	8.98969e-05			4.43459	0.000216986		--
4.43766	0.000214971	--	--	3.661	9.17275e-05			4.43766	0.000214971		--
4.44073	0.000205244	--	--	3.66407	9.10979e-05			4.44073	0.000205244		--
4.4438	0.000195518	--	--	3.66714	9.04684e-05			4.4438	0.000195518		--
4.44687	0.00017865	--	--	3.67021	8.83912e-05			4.44687	0.00017865		--
4.44994	0.000168345	--	--	3.67328	7.40123e-05			4.44994	0.000168345		--
4.45301	0.000174464	--	--	3.67635	6.752e-05			4.45301	0.000174464		--
4.45608	0.000185019	--	--	3.67942	6.93912e-05			4.45608	0.000185019		--
4.45915	0.00018194	--	--	3.68249	7.82526e-05			4.45915	0.00018194		--
4.46222	0.000178862	--	--	3.68556	7.68208e-05			4.46222	0.000178862		--
4.46529	0.000175324	--	--	3.68863	7.53891e-05			4.46529	0.000175324		--
4.46836	0.00016702	--	--	3.6917	7.21574e-05			4.46836	0.00016702		--
4.47143	0.000158715	--	--	3.69477	6.53661e-05			4.47143	0.000158715		--
4.4745	0.000172089	--	--	3.69784	6.55225e-05			4.4745	0.000172089		--
4.47757	0.000174425	--	--	3.70091	7.21613e-05			4.47757	0.000174425		--
4.48064	0.000173058	--	--	3.70398	7.58395e-05			4.48064	0.000173058		--
4.48371	0.000163083	--	--	3.70705	7.74831e-05			4.48371	0.000163083		--
4.48678	0.000153107	--	--	3.71012	7.36758e-05			4.48678	0.000153107		--
4.48985	0.000159716	--	--	3.71319	6.98684e-05			4.48985	0.000159716		--
4.49292	0.00016892	--	--	3.71626	6.24994e-05			4.49292	0.00016892		--
4.49599	0.000166433	--	--	3.71933	6.59238e-05			4.49599	0.000166433		--
4.49906	0.000163431	--	--	3.7224	7.06779e-05			4.49906	0.000163431		--
4.50213	0.000160429	--	--	3.72547	7.26552e-05			4.50213	0.000160429		--
4.5052	0.000157587	--	--	3.72854	7.14894e-05			4.5052	0.000157587		--
4.50827	0.000154744	--	--	3.73161	7.03236e-05			4.50827	0.000154744		--
4.51134	0.000146509	--	--	3.73468	5.69027e-05			4.51134	0.000146509		--
4.51441	0.000156157	--	--	3.73775	4.49011e-05			4.51441	0.000156157		--
4.51748	0.000161667	--	--	3.74082	4.27539e-05			4.51748	0.000161667		--
4.52055	0.000159901	--	--	3.74389	5.87546e-05			4.52055	0.000159901		--
4.52362	0.000168387	--	--	3.74696	6.05148e-05			4.52362	0.000168387		--
4.52669	0.000175923	--	--	3.75003	5.93632e-05			4.52669	0.000175923		--
4.52976	0.000176886	--	--	3.7531	5.82116e-05			4.52976	0.000176886		--
4.53283	0.00017415	--	--	3.75617	5.27574e-05			4.53283	0.00017415		--
4.5359	0.000171415	--	--	3.75924	5.89171e-05			4.5359	0.000171415		--
4.53897	0.000168374	--	--	3.76231	6.67149e-05			4.53897	0.000168374		--
4.54205	0.000157708	--	--	3.76538	6.69432e-05			4.54205	0.000157708		--
4.54512	0.000147043	--	--	3.76846	6.559e-05			4.54512	0.000147043		--
4.54819	0.000126928	--	--	3.77153	6.42368e-05			4.54819	0.000126928		--
4.55126	0.000119068	--	--	3.7746	5.22779e-05			4.55126	0.000119068		--
4.55433	0.00013278	--	--	3.77767	5.14685e-05			4.55433	0.00013278		--
4.5574	0.000144039	--	--	3.78074	5.30363e-05			4.5574	0.000144039		--
4.56047	0.000145528	--	--	3.78381	5.35658e-05			4.56047	0.000145528		--
4.56354	0.000136935	--	--	3.78688	5.32149e-05			4.56354	0.000136935		--
4.56661	0.000128342	--	--	3.78995	5.2864e-05			4.56661	0.000128342		--
4.56968	0.000129741	--	--	3.79302	4.13801e-05			4.56968	0.000129741		--
4.57275	0.000127596	--	--	3.79609	2.29971e-05			4.57275	0.000127596		--
4.57582	0.000123203	--	--	3.79916	1.94613e-05			4.57582	0.000123203		--
4.57889	0.000118811	--	--	3.80223	3.71618e-05			4.57889	0.000118811		--
4.58196	0.000112172	--	--	3.8053	4.03843e-05			4.58196	0.000112172		--
4.58503	0.000109693	--	--	3.80837	4.07269e-05			4.58503	0.000109693		--
4.5881	0.000109693	--	--	3.81144	3.9142e-05			4.5881	0.000109693		--
4.59117	0.000109693	--	--	3.81451	3.75571e-05			4.59117	0.000109693		--
4.59424	0.000118864	--	--	3.81758	3.61829e-05			4.59424	0.000118864		--
4.59731	0.000114118	--	--	3.82065	3.67336e-05			4.59731	0.000114118		--
4.60038	0.000109371	--	--	3.82372	4.22396e-05			4.60038	0.000109371		--
4.60345	0.000100187	--	--	3.82679	4.2247e-05			4.60345	0.000100187		--
4.60652	9.56522e-05	--	--	3.82986	4.22543e-05			4.60652	9.56522e-05		--
4.60959	9.11178e-05	--	--	3.83293	3.64388e-05			4.60959	9.11178e-05		--
4.61266	8.91433e-05	--	--	3.836	3.03971e-05			4.61266	8.91433e-05		--
4.61573	0.00010338	--	--	3.83907	3.01086e-05			4.61573	0.00010338		--
4.6188	0.000107212	--	--	3.84214	2.98202e-05			4.6188	0.000107212		--
4.62187	0.000111644	--	--	3.84521	3.39244e-05			4.62187	0.000111644		--
4.62494	0.000106867	--	--	3.84828	3.04706e-05			4.62494	0.000106867		--
4.62801	0.000102089	--	--	3.85135	2.70169e-05			4.62801	0.000102089		--
4.63108	9.18964e-05	--	--	3.85442	1.90375e-05			4.63108	9.18964e-05		--
4.63415	7.88575e-05	--	--	3.85749	9.4689e-06			4.63415	7.88575e-05		--
4.63722	8.79755e-05	--	--	3.86056	1.24495e-05			4.63722	8.79755e-05		--
4.64029	9.72325e-05	--	--	3.86363	2.04218e-05			4.64029	9.72325e-05		--
4.64336	0.00010612	--	--	3.8667	2.42215e-05			4.64336	0.00010612		--
4.64643	0.000104112	--	--	3.86977	2.22368e-05			4.64643	0.000104112		--
4.6495	0.0001009	--	--	3.87284	2.02522e-05			4.6495	0.0001009		--
4.65257	9.7688e-05	--	--	3.87591	1.57882e-05			4.65257	9.7688e-05		--
4.65564	0.000106137	--	--	3.87898	1.24745e-05			4.65564	0.000106137		--
4.65871	0.000103833	--	--	3.88205	2.69472e-05			4.65871	0.000103833		--
4.66178	0.000102994	--	--	3.88512	2.91557e-05			4.66178	0.000102994		--
4.66485	0.000114838	--	--	3.88819	2.94878e-05			4.66485	0.000114838		--
4.66792	0.000116206	--	--	3.89126	2.26369e-05			4.66792	0.000116206		--
4.67099	0.000115498	--	--	3.89433	1.5786e-05			4.67099	0.000115498		--
4.67406	0.00011479	--	--	3.8974	1.00518e-05			4.67406	0.00011479		--
4.67713	0.000112768	--	--	3.90047	1.44762e-05			4.67713	0.000112768		--
4.6802	0.000112484	--	--	3.90354	2.26778e-05			4.6802	0.000112484		--
4.68327	0.000109285	--	--	3.90661	2.5135e-05			4.68327	0.000109285		--
4.68634	0.000106086	--	--	3.90968	2.48757e-05			4.68634	0.000106086		--
4.68941	0.000100787	--	--	3.91275	2.46164e-05			4.68941	0.000100787		--
4.69248	0.000100725	--	--	3.91582	1.52038e-05			4.69248	0.000100725		--
4.69556	9.65844e-05	--	--	3.91889	7.82741e-06			4.69556	9.65844e-05		--
4.69863	9.24442e-05	--	--	3.92197	1.37314e-05			4.69863	9.24442e-05		--
4.7017	8.93941e-05	--	--	3.92504	1.40623e-05			4.7017	8.93941e-05		--
4.70477	9.13873e-05	--	--	3.92811	1.34914e-05			4.70477	9.13873e-05		--
4.70784	9.05997e-05	--	--	3.93118	1.29205e-05			4.70784	9.05997e-05		--
4.71091	8.19518e-05	--	--	3.93425	-3.83051e-06			4.71091	8.19518e-05		--
4.71398	7.33038e-05	--	--	3.93732	-1.10954e-05			4.71398	7.33038e-05		--
4.71705	6.75015e-05	--	--	3.94039	2.73839e-06			4.71705	6.75015e-05		--
4.72012	7.92387e-05	--	--	3.94346	1.0751e-05			4.72012	7.92387e-05		--
4.72319	8.31028e-05	--	--	3.94653	1.46178e-05			4.72319	8.31028e-05		--
4.72626	8.36389e-05	--	--	3.9496	1.35334e-05			4.72626	8.36389e-05		--
4.72933	8.07025e-05	--	--	3.95267	1.2449e-05			4.72933	8.07025e-05		--
4.7324	7.77661e-05	--	--	3.95574	-1.39711e-06			4.7324	7.77661e-05		--
4.73547	8.89003e-05	--	--	3.95881	-4.84232e-06			4.73547	8.89003e-05		--
4.73854	8.37728e-05	--	--	3.96188	6.27081e-07			4.73854	8.37728e-05		--
4.74161	7.86453e-05	--	--	3.96495	1.14286e-05			4.74161	7.86453e-05		--
4.74468	7.09163e-05	--	--	3.96802	8.64894e-06			4.74468	7.09163e-05		--
4.74775	5.84771e-05	--	--	3.97109	5.86925e-06			4.74775	5.84771e-05		--
4.75082	4.83106e-05	--	--	3.97416	-1.08788e-06			4.75082	4.83106e-05		--
4.75389	4.48007e-05	--	--	3.97723	-9.93077e-06			4.75389	4.48007e-05		--
4.75696	6.58288e-05	--	--	3.9803	-1.56627e-05			4.75696	6.58288e-05		--
4.76003	6.43819e-05	--	--	3.98337	-1.40314e-05			4.76003	6.43819e-05		--
4.7631	6.1968e-05	--	--	3.98644	8.21132e-07			4.7631	6.1968e-05		--
4.76617	5.79378e-05	--	--	3.98951	2.46516e-06			4.76617	5.79378e-05		--
4.76924	5.39077e-05	--	--	3.99258	1.83731e-06			4.76924	5.39077e-05		--
4.77231	4.97223e-05	--	--	3.99565	1.20947e-06			4.77231	4.97223e-05		--
4.77538	4.9324e-05	--	--	3.99872	-2.68743e-06			4.77538	4.9324e-05		--
4.77845	4.63525e-05	--	--	4.00179	1.71836e-06			4.77845	4.63525e-05		--
4.78152	4.3381e-05	--	--	4.00486	5.82135e-06			4.78152	4.3381e-05		--
4.78459	2.39282e-05	--	--	4.00793	7.50479e-06			4.78459	2.39282e-05		--
4.78766	2.24291e-05	--	--	4.011	-1.69385e-07			4.78766	2.24291e-05		--
4.79073	3.46522e-05	--	--	4.01407	-7.84356e-06			4.79073	3.46522e-05		--
4.7938	4.26289e-05	--	--	4.01714	-1.66954e-05			4.7938	4.26289e-05		--
4.79687	4.25908e-05	--	--	4.02021	-1.36888e-05			4.79687	4.25908e-05		--
4.79994	3.80629e-05	--	--	4.02328	-4.36737e-06			4.79994	3.80629e-05		--
4.80301	3.35351e-05	--	--	4.02635	1.32741e-06			4.80301	3.35351e-05		--
4.80608	2.45175e-05	--	--	4.02942	3.75035e-06			4.80608	2.45175e-05		--
4.80915	1.50267e-05	--	--	4.03249	3.36594e-07			4.80915	1.50267e-05		--
4.81222	6.72839e-06	--	--	4.03556	-3.07717e-06			4.81222	6.72839e-06		--
4.81529	1.36815e-05	--	--	4.03863	8.76543e-07			4.81529	1.36815e-05		--
4.81836	1.60671e-05	--	--	4.0417	1.01231e-05			4.81836	1.60671e-05		--
4.82143	1.21725e-05	--	--	4.04477	1.21457e-05			4.82143	1.21725e-05		--
4.8245	8.27777e-06	--	--	4.04784	8.85792e-06			4.8245	8.27777e-06		--
4.82757	3.08224e-06	--	--	4.05091	5.57015e-06			4.82757	3.08224e-06		--
4.83064	-4.03286e-07	--	--	4.05398	-1.77976e-06			4.83064	-4.03286e-07		--
4.83371	-3.88881e-06	--	--	4.05705	-5.94975e-06			4.83371	-3.88881e-06		--
4.83678	-8.96666e-06	--	--	4.06012	-8.37013e-06			4.83678	-8.96666e-06		--
4.83985	-6.54219e-06	--	--	4.06319	-1.07905e-05			4.83985	-6.54219e-06		--
4.84292	8.7627e-06	--	--	4.06626	-7.09315e-06			4.84292	8.7627e-06		--
4.84599	2.00288e-05	--	--	4.06933	-5.34647e-06			4.84599	2.00288e-05		--
4.84907	2.08291e-05	--	--	4.0724	-6.18739e-06			4.84907	2.08291e-05		--
4.85214	2.25742e-05	--	--	4.07548	-7.02831e-06			4.85214	2.25742e-05		--
4.85521	3.25213e-05	--	--	4.07855	-1.54303e-05			4.85521	3.25213e-05		--
4.85828	3.40103e-05	--	--	4.08162	-7.09049e-06			4.85828	3.40103e-05		--
4.86135	3.54992e-05	--	--	4.08469	-2.6102e-06			4.86135	3.54992e-05		--
4.86442	3.27068e-05	--	--	4.08776	-1.20501e-06			4.86442	3.27068e-05		--
4.86749	2.99144e-05	--	--	4.09083	-1.02329e-05			4.86749	2.99144e-05		--
4.87056	2.44227e-05	--	--	4.0939	-1.92608e-05			4.87056	2.44227e-05		--
4.87363	2.60345e-05	--	--	4.09697	-3.2665e-05			4.87363	2.60345e-05		--
4.8767	3.11267e-05	--	--	4.10004	-2.55064e-05			4.8767	3.11267e-05		--
4.87977	3.14489e-05	--	--	4.10311	-1.59951e-05			4.87977	3.14489e-05		--
4.88284	2.95907e-05	--	--	4.10618	-5.01313e-06			4.88284	2.95907e-05		--
4.88591	2.49962e-05	--	--	4.10925	-6.24893e-06			4.88591	2.49962e-05		--
4.88898	2.04018e-05	--	--	4.11232	-7.48473e-06			4.88898	2.04018e-05		--
4.89205	1.3636e-05	--	--	4.11539	-1.31471e-05			4.89205	1.3636e-05		--
4.89512	2.34676e-05	--	--	4.11846	-1.97935e-05			4.89512	2.34676e-05		--
4.89819	2.62969e-05	--	--	4.12153	-6.47097e-06			4.89819	2.62969e-05		--
4.90126	2.5636e-05	--	--	4.1246	-3.64145e-06			4.90126	2.5636e-05		--
4.90433	2.4975e-05	--	--	4.12767	-4.22918e-06			4.90433	2.4975e-05		--
4.9074	2.37278e-05	--	--	4.13074	-4.81691e-06			4.9074	2.37278e-05		--
4.91047	2.05392e-05	--	--	4.13381	-1.98942e-05			4.91047	2.05392e-05		--
4.91354	1.73507e-05	--	--	4.13688	-2.11415e-05			4.91354	1.73507e-05		--
4.91661	9.41487e-06	--	--	4.13995	-1.79925e-05			4.91661	9.41487e-06		--
4.91968	-3.84172e-06	--	--	4.14302	-1.10103e-05			4.91968	-3.84172e-06		--
4.92275	-3.75998e-06	--	--	4.14609	-4.06207e-06			4.92275	-3.75998e-06		--
4.92582	-5.42173e-06	--	--	4.14916	-6.25483e-06			4.92582	-5.42173e-06		--
4.92889	-7.08349e-06	--	--	4.15223	-8.4476e-06			4.92889	-7.08349e-06		--
4.93196	-7.88334e-06	--	--	4.1553	-1.57454e-05			4.93196	-7.88334e-06		--
4.93503	4.11793e-06	--	--	4.15837	-2.60889e-05			4.93503	4.11793e-06		--
4.9381	4.60646e-06	--	--	4.16144	-2.52261e-05			4.9381	4.60646e-06		--
4.94117	2.41438e-06	--	--	4.16451	-1.5936e-05			4.94117	2.41438e-06		--
4.94424	2.22291e-07	--	--	4.16758	-1.02551e-05			4.94424	2.22291e-07		--
4.94731	3.58904e-07	--	--	4.17065	-9.79749e-06			4.94731	3.58904e-07		--
4.95038	4.95517e-07	--	--	4.17372	-1.48301e-05			4.95038	4.95517e-07		--
4.95345	-6.23023e-07	--	--	4.17679	-1.98628e-05			4.95345	-6.23023e-07		--
4.95652	-6.63762e-07	--	--	4.17986	-2.5119e-05			4.95652	-6.63762e-07		--
4.95959	-7.04501e-07	--	--	4.18293	-1.72413e-05			4.95959	-7.04501e-07		--
4.96266	-3.63834e-06	--	--	4.186	-1.44794e-05			4.96266	-3.63834e-06		--
4.96573	-6.57219e-06	--	--	4.18907	-1.35441e-05			4.96573	-6.57219e-06		--
4.9688	-9.78176e-06	--	--	4.19214	-1.82199e-05			4.9688	-9.78176e-06		--
4.97187	-1.20389e-05	--	--	4.19521	-2.28957e-05			4.97187	-1.20389e-05		--
4.97494	-1.4296e-05	--	--	4.19828	-3.35435e-05			4.97494	-1.4296e-05		--
4.97801	-1.72367e-06	--	--	4.20135	-2.77213e-05			4.97801	-1.72367e-06		--
4.98108	-3.30229e-06	--	--	4.20442	-1.0136e-05			4.98108	-3.30229e-06		--
4.98415	-4.88091e-06	--	--	4.20749	-9.81824e-06			4.98415	-4.88091e-06		--
4.98722	7.38324e-07	--	--	4.21056	-1.16397e-05			4.98722	7.38324e-07		--
4.99029	-1.89922e-06	--	--	4.21363	-1.34612e-05			4.99029	-1.89922e-06		--
4.99336	-4.53676e-06	--	--	4.2167	-1.66337e-05			4.99336	-4.53676e-06		--
4.99643	5.80893e-06	--	--	4.21977	-1.11869e-05			4.99643	5.80893e-06		--
4.9995	1.71838e-06	--	--	4.22284	-3.14732e-06			4.9995	1.71838e-06		--
5.00258	-2.37217e-06	--	--	4.22591	-4.71863e-06			5.00258	-2.37217e-06		--
5.00565	-8.75065e-06	--	--	4.22899	-6.28995e-06			5.00565	-8.75065e-06		--
5.00872	-1.37803e-05	--	--	4.23206	-1.09075e-05			5.00872	-1.37803e-05		--
5.01179	-1.63824e-05	--	--	4.23513	-2.32307e-05			5.01179	-1.63824e-05		--
5.01486	-1.23681e-05	--	--	4.2382	-2.43913e-05			5.01486	-1.23681e-05		--
5.01793	-2.3622e-06	--	--	4.24127	-2.4323e-05			5.01793	-2.3622e-06		--
5.021	1.82224e-05	--	--	4.24434	-2.42547e-05			5.021	1.82224e-05		--
5.02407	2.12428e-05	--	--	4.24741	-1.55691e-05			5.02407	2.12428e-05		--
5.02714	1.7816e-05	--	--	4.25048	-1.78335e-05			5.02714	1.7816e-05		--
5.03021	1.43891e-05	--	--	4.25355	-2.0098e-05			5.03021	1.43891e-05		--
5.03328	9.74007e-06	--	--	4.25662	-2.51616e-05			5.03328	9.74007e-06		--
5.03635	1.16505e-05	--	--	4.25969	-2.67195e-05			5.03635	1.16505e-05		--
5.03942	9.73671e-06	--	--	4.26276	-2.13255e-05			5.03942	9.73671e-06		--
5.04249	-3.03485e-06	--	--	4.26583	-1.54813e-05			5.04249	-3.03485e-06		--
5.04556	-1.58064e-05	--	--	4.2689	-1.57309e-05			5.04556	-1.58064e-05		--
5.04863	-1.70469e-05	--	--	4.27197	-1.59806e-05			5.04863	-1.70469e-05		--
5.0517	-6.68345e-07	--	--	4.27504	-2.02659e-05			5.0517	-6.68345e-07		--
5.05477	-3.7372e-07	--	--	4.27811	-3.05774e-05			5.05477	-3.7372e-07		--
5.05784	-1.71849e-06	--	--	4.28118	-3.51602e-05			5.05784	-1.71849e-06		--
5.06091	-5.46685e-06	--	--	4.28425	-2.15271e-05			5.06091	-5.46685e-06		--
5.06398	-9.21521e-06	--	--	4.28732	-1.47466e-05			5.06398	-9.21521e-06		--
5.06705	-1.53672e-05	--	--	4.29039	-1.16292e-05			5.06705	-1.53672e-05		--
5.07012	-2.26113e-05	--	--	4.29346	-1.13482e-05			5.07012	-2.26113e-05		--
5.07319	-1.00666e-05	--	--	4.29653	-1.20415e-05			5.07319	-1.00666e-05		--
5.07626	-1.07299e-05	--	--	4.2996	-1.27348e-05			5.07626	-1.07299e-05		--
5.07933	-1.30994e-05	--	--	4.30267	-1.43216e-05			5.07933	-1.30994e-05		--
5.0824	-1.54688e-05	--	--	4.30574	-1.39564e-05			5.0824	-1.54688e-05		--
5.08547	-1.12228e-05	--	--	4.30881	-1.44942e-05			5.08547	-1.12228e-05		--
5.08854	-1.13132e-05	--	--	4.31188	-1.5032e-05			5.08854	-1.13132e-05		--
5.09161	-1.36445e-05	--	--	4.31495	-1.86305e-05			5.09161	-1.36445e-05		--
5.09468	-1.74644e-05	--	--	4.31802	-2.27608e-05			5.09468	-1.74644e-05		--
5.09775	-2.12842e-05	--	--	4.32109	-2.5411e-05			5.09775	-2.12842e-05		--
5.10082	-2.57677e-05	--	--	4.32416	-2.50891e-05			5.10082	-2.57677e-05		--
5.10389	-3.02512e-05	--	--	4.32723	-2.59133e-05			5.10389	-3.02512e-05		--
5.10696	-2.75167e-05	--	--	4.3303	-2.67374e-05			5.10696	-2.75167e-05		--
5.11003	-3.00321e-05	--	--	4.33337	-2.87076e-05			5.11003	-3.00321e-05		--
5.1131	-3.25475e-05	--	--	4.33644	-3.51865e-05			5.1131	-3.25475e-05		--
5.11617	-2.21611e-05	--	--	4.33951	-3.04624e-05			5.11617	-2.21611e-05		--
5.11924	-5.88151e-06	--	--	4.34258	-2.25197e-05			5.11924	-5.88151e-06		--
5.12231	-3.83102e-07	--	--	4.34565	-1.62082e-05			5.12231	-3.83102e-07		--
5.12538	1.95488e-08	--	--	4.34872	-1.47804e-05			5.12538	1.95488e-08		--
5.12845	-4.59859e-06	--	--	4.35179	-1.61079e-05			5.12845	-4.59859e-06		--
5.13152	-9.21673e-06	--	--	4.35486	-1.74354e-05			5.13152	-9.21673e-06		--
5.13459	-1.45504e-05	--	--	4.35793	-2.15182e-05			5.13459	-1.45504e-05		--
5.13766	-2.08445e-05	--	--	4.361	-2.27535e-05			5.13766	-2.08445e-05		--
5.14073	-1.65834e-05	--	--	4.36407	-1.16779e-05			5.14073	-1.65834e-05		--
5.1438	-1.83859e-05	--	--	4.36714	-9.25864e-06			5.1438	-1.83859e-05		--
5.14687	-2.16322e-05	--	--	4.37021	-9.31614e-06			5.14687	-2.16322e-05		--
5.14994	-2.48785e-05	--	--	4.37328	-9.37364e-06			5.14994	-2.48785e-05		--
5.15301	-2.69221e-05	--	--	4.37635	-2.66645e-05			5.15301	-2.69221e-05		--
5.15609	-2.18073e-05	--	--	4.37942	-3.52578e-05			5.15609	-2.18073e-05		--
5.15916	-1.01977e-05	--	--	4.3825	-2.87229e-05			5.15916	-1.01977e-05		--
5.16223	-1.15728e-05	--	--	4.38557	-2.30467e-05			5.16223	-1.15728e-05		--
5.1653	-1.46337e-05	--	--	4.38864	-2.23558e-05			5.1653	-1.46337e-05		--
5.16837	-1.76946e-05	--	--	4.39171	-2.31985e-05			5.16837	-1.76946e-05		--
5.17144	-3.23858e-05	--	--	4.39478	-2.40411e-05			5.17144	-3.23858e-05		--
5.17451	-3.07019e-05	--	--	4.39785	-3.57509e-05			5.17451	-3.07019e-05		--
5.17758	-2.30471e-05	--	--	4.40092	-3.57219e-05			5.17758	-2.30471e-05		--
5.18065	-1.71338e-05	--	--	4.40399	-2.23216e-05			5.18065	-1.71338e-05		--
5.18372	-1.89624e-05	--	--	4.40706	-1.83715e-05			5.18372	-1.89624e-05		--
5.18679	-2.38994e-05	--	--	4.41013	-1.76669e-05			5.18679	-2.38994e-05		--
5.18986	-2.88363e-05	--	--	4.4132	-1.91815e-05			5.18986	-2.88363e-05		--
5.19293	-4.08074e-05	--	--	4.41627	-2.06962e-05			5.19293	-4.08074e-05		--
5.196	-4.17612e-05	--	--	4.41934	-2.443e-05			5.196	-4.17612e-05		--
5.19907	-3.12955e-05	--	--	4.42241	-3.51926e-05			5.19907	-3.12955e-05		--
5.20214	-2.91796e-05	--	--	4.42548	-2.84512e-05			5.20214	-2.91796e-05		--
5.20521	-2.70636e-05	--	--	4.42855	-2.7891e-05			5.20521	-2.70636e-05		--
5.20828	-2.50627e-05	--	--	4.43162	-2.75739e-05			5.20828	-2.50627e-05		--
5.21135	-2.7134e-05	--	--	4.43469	-2.75871e-05			5.21135	-2.7134e-05		--
5.21442	-2.92054e-05	--	--	4.43776	-2.76003e-05			5.21442	-2.92054e-05		--
5.21749	-6.15005e-06	--	--	4.44083	-2.94366e-05			5.21749	-6.15005e-06		--
5.22056	1.18326e-06	--	--	4.4439	-2.88067e-05			5.22056	1.18326e-06		--
5.22363	2.78479e-06	--	--	4.44697	-1.6386e-05			5.22363	2.78479e-06		--
5.2267	2.217e-06	--	--	4.45004	-1.60412e-05			5.2267	2.217e-06		--
5.22977	5.64558e-07	--	--	4.45311	-1.88511e-05			5.22977	5.64558e-07		--
5.23284	-1.08789e-06	--	--	4.45618	-2.1661e-05			5.23284	-1.08789e-06		--
5.23591	3.44735e-06	--	--	4.45925	-3.23907e-05			5.23591	3.44735e-06		--
5.23898	2.1233e-05	--	--	4.46232	-2.417e-05			5.23898	2.1233e-05		--
5.24205	2.08964e-05	--	--	4.46539	-2.00927e-05			5.24205	2.08964e-05		--
5.24512	2.05599e-05	--	--	4.46846	-1.90861e-05			5.24512	2.05599e-05		--
5.24819	2.53251e-05	--	--	4.47153	-2.20317e-05			5.24819	2.53251e-05		--
5.25126	3.40003e-05	--	--	4.4746	-2.49772e-05			5.25126	3.40003e-05		--
5.25433	4.04099e-05	--	--	4.47767	-4.16092e-05			5.25433	4.04099e-05		--
5.2574	4.65873e-05	--	--	4.48074	-5.57353e-05			5.2574	4.65873e-05		--
5.26047	5.15636e-05	--	--	4.48381	-4.44546e-05			5.26047	5.15636e-05		--
5.26354	5.34528e-05	--	--	4.48688	-2.47568e-05			5.26354	5.34528e-05		--
5.26661	5.03823e-05	--	--	4.48995	-2.36937e-05			5.26661	5.03823e-05		--
5.26968	4.73118e-05	--	--	4.49302	-2.37308e-05			5.26968	4.73118e-05		--
5.27275	4.34026e-05	--	--	4.49609	-2.37678e-05			5.27275	4.34026e-05		--
5.27582	4.81676e-05	--	--	4.49916	-3.18703e-05			5.27582	4.81676e-05		--
5.27889	5.0699e-05	--	--	4.50223	-3.59164e-05			5.27889	5.0699e-05		--
5.28196	5.07928e-05	--	--	4.5053	-3.06394e-05			5.28196	5.07928e-05		--
5.28503	4.48422e-05	--	--	4.50837	-3.19959e-05			5.28503	4.48422e-05		--
5.2881	3.88916e-05	--	--	4.51144	-3.33524e-05			5.2881	3.88916e-05		--
5.29117	2.29901e-05	--	--	4.51451	-3.8432e-05			5.29117	2.29901e-05		--
5.29424	3.66579e-05	--	--	4.51758	-4.16612e-05			5.29424	3.66579e-05		--
5.29731	6.17268e-05	--	--	4.52065	-4.58039e-05			5.29731	6.17268e-05		--
5.30038	6.92146e-05	--	--	4.52372	-4.69071e-05			5.30038	6.92146e-05		--
5.30345	7.09544e-05	--	--	4.52679	-3.0638e-05			5.30345	7.09544e-05		--
5.30652	7.00673e-05	--	--	4.52986	-3.05043e-05			5.30652	7.00673e-05		--
5.3096	6.772e-05	--	--	4.53293	-3.03705e-05			5.3096	6.772e-05		--
5.31267	6.46427e-05	--	--	4.53601	-3.32625e-05			5.31267	6.46427e-05		--
5.31574	6.15654e-05	--	--	4.53908	-4.76761e-05			5.31574	6.15654e-05		--
5.31881	6.52947e-05	--	--	4.54215	-4.33499e-05			5.31881	6.52947e-05		--
5.32188	7.38717e-05	--	--	4.54522	-3.54097e-05			5.32188	7.38717e-05		--
5.32495	7.2835e-05	--	--	4.54829	-2.30927e-05			5.32495	7.2835e-05		--
5.32802	7.17983e-05	--	--	4.55136	-2.44827e-05			5.32802	7.17983e-05		--
5.33109	7.39046e-05	--	--	4.55443	-2.58727e-05			5.33109	7.39046e-05		--
5.33416	7.74189e-05	--	--	4.5575	-3.25517e-05			5.33416	7.74189e-05		--
5.33723	8.09333e-05	--	--	4.56057	-3.60578e-05			5.33723	8.09333e-05		--
5.3403	7.692e-05	--	--	4.56364	-3.03344e-05			5.3403	7.692e-05		--
5.34337	7.29067e-05	--	--	4.56671	-3.04434e-05			5.34337	7.29067e-05		--
5.34644	6.43972e-05	--	--	4.56978	-3.05523e-05			5.34644	6.43972e-05		--
5.34951	7.00007e-05	--	--	4.57285	-3.10357e-05			5.34951	7.00007e-05		--
5.35258	6.74336e-05	--	--	4.57592	-3.95104e-05			5.35258	6.74336e-05		--
5.35565	7.06689e-05	--	--	4.57899	-4.02612e-05			5.35565	7.06689e-05		--
5.35872	7.16304e-05	--	--	4.58206	-3.09994e-05			5.35872	7.16304e-05		--
5.36179	7.25919e-05	--	--	4.58513	-2.00623e-05			5.36179	7.25919e-05		--
5.36486	7.41573e-05	--	--	4.5882	-2.02575e-05			5.36486	7.41573e-05		--
5.36793	8.5139e-05	--	--	4.59127	-2.04527e-05			5.36793	8.5139e-05		--
5.371	8.49422e-05	--	--	4.59434	-2.10527e-05			5.371	8.49422e-05		--
5.37407	8.58159e-05	--	--	4.59741	-3.20237e-05			5.37407	8.58159e-05		--
5.37714	9.09485e-05	--	--	4.60048	-4.7246e-05			5.37714	9.09485e-05		--
5.38021	9.69554e-05	--	--	4.60355	-4.80242e-05			5.38021	9.69554e-05		--
5.38328	9.52725e-05	--	--	4.60662	-4.88023e-05			5.38328	9.52725e-05		--
5.38635	9.21317e-05	--	--	4.60969	-5.0358e-05			5.38635	9.21317e-05		--
5.38942	8.89909e-05	--	--	4.61276	-4.68538e-05			5.38942	8.89909e-05		--
5.39249	8.52624e-05	--	--	4.61583	-4.69619e-05			5.39249	8.52624e-05		--
5.39556	8.1534e-05	--	--	4.6189	-4.707e-05			5.39556	8.1534e-05		--
5.39863	7.61599e-05	--	--	4.62197	-4.50346e-05			5.39863	7.61599e-05		--
5.4017	7.46528e-05	--	--	4.62504	-3.52796e-05			5.4017	7.46528e-05		--
5.40477	8.52504e-05	--	--	4.62811	-3.50255e-05			5.40477	8.52504e-05		--
5.40784	8.21082e-05	--	--	4.63118	-3.54489e-05			5.40784	8.21082e-05		--
5.41091	7.89659e-05	--	--	4.63425	-3.58723e-05			5.41091	7.89659e-05		--
5.41398	7.44957e-05	--	--	4.63732	-4.51325e-05			5.41398	7.44957e-05		--
5.41705	8.97382e-05	--	--	4.64039	-5.16332e-05			5.41705	8.97382e-05		--
5.42012	9.68461e-05	--	--	4.64346	-5.30264e-05			5.42012	9.68461e-05		--
5.42319	9.5353e-05	--	--	4.64653	-4.55123e-05			5.42319	9.5353e-05		--
5.42626	9.16103e-05	--	--	4.6496	-4.78561e-05			5.42626	9.16103e-05		--
5.42933	8.78675e-05	--	--	4.65267	-5.01999e-05			5.42933	8.78675e-05		--
5.4324	8.77147e-05	--	--	4.65574	-5.52221e-05			5.4324	8.77147e-05		--
5.43547	8.75618e-05	--	--	4.65881	-6.49937e-05			5.43547	8.75618e-05		--
5.43854	9.32327e-05	--	--	4.66188	-6.00472e-05			5.43854	9.32327e-05		--
5.44161	9.94158e-05	--	--	4.66495	-5.21615e-05			5.44161	9.94158e-05		--
5.44468	9.90875e-05	--	--	4.66802	-4.16205e-05			5.44468	9.90875e-05		--
5.44775	9.66555e-05	--	--	4.67109	-4.43057e-05			5.44775	9.66555e-05		--
5.45082	9.48924e-05	--	--	4.67416	-4.6991e-05			5.45082	9.48924e-05		--
5.45389	0.000100255	--	--	4.67723	-5.35536e-05			5.45389	0.000100255		--
5.45696	0.000110506	--	--	4.6803	-6.53166e-05			5.45696	0.000110506		--
5.46003	0.000111396	--	--	4.68337	-6.37774e-05			5.46003	0.000111396		--
5.46311	0.000114565	--	--	4.68644	-4.63084e-05			5.46311	0.000114565		--
5.46618	0.000115773	--	--	4.68952	-4.30163e-05			5.46618	0.000115773		--
5.46925	0.00011698	--	--	4.69259	-4.2057e-05			5.46925	0.00011698		--
5.47232	0.000136736	--	--	4.69566	-4.83079e-05			5.47232	0.000136736		--
5.47539	0.000137338	--	--	4.69873	-5.45589e-05			5.47539	0.000137338		--
5.47846	0.000137941	--	--	4.7018	-6.39329e-05			5.47846	0.000137941		--
5.48153	0.000135968	--	--	4.70487	-6.23875e-05			5.48153	0.000135968		--
5.4846	0.000131112	--	--	4.70794	-5.59296e-05			5.4846	0.000131112		--
5.48767	0.000126256	--	--	4.71101	-5.11979e-05			5.48767	0.000126256		--
5.49074	0.000112831	--	--	4.71408	-5.17862e-05			5.49074	0.000112831		--
5.49381	0.000120622	--	--	4.71715	-5.23744e-05			5.49381	0.000120622		--
5.49688	0.000124313	--	--	4.72022	-5.545e-05			5.49688	0.000124313		--
5.49995	0.000125024	--	--	4.72329	-6.53963e-05			5.49995	0.000125024		--
5.50302	0.000130039	--	--	4.72636	-6.34182e-05			5.50302	0.000130039		--
5.50609	0.000128446	--	--	4.72943	-6.06602e-05			5.50609	0.000128446		--
5.50916	0.000125887	--	--	4.7325	-6.19016e-05			5.50916	0.000125887		--
5.51223	0.000123328	--	--	4.73557	-6.31429e-05			5.51223	0.000123328		--
5.5153	0.000131982	--	--	4.73864	-7.38194e-05			5.5153	0.000131982		--
5.51837	0.000139838	--	--	4.74171	-7.49636e-05			5.51837	0.000139838		--
5.52144	0.000143071	--	--	4.74478	-6.28777e-05			5.52144	0.000143071		--
5.52451	0.000138987	--	--	4.74785	-5.4083e-05			5.52451	0.000138987		--
5.52758	0.000134903	--	--	4.75092	-5.06209e-05			5.52758	0.000134903		--
5.53065	0.000125308	--	--	4.75399	-5.49312e-05			5.53065	0.000125308		--
5.53372	0.00012094	--	--	4.75706	-5.92414e-05			5.53372	0.00012094		--
5.53679	0.000133253	--	--	4.76013	-6.71899e-05			5.53679	0.000133253		--
5.53986	0.000139507	--	--	4.7632	-6.44751e-05			5.53986	0.000139507		--
5.54293	0.000146423	--	--	4.76627	-5.73485e-05			5.54293	0.000146423		--
5.546	0.000153328	--	--	4.76934	-5.43488e-05			5.546	0.000153328		--
5.54907	0.000150688	--	--	4.77241	-5.52357e-05			5.54907	0.000150688		--
5.55214	0.000148048	--	--	4.77548	-5.61227e-05			5.55214	0.000148048		--
5.55521	0.000150715	--	--	4.77855	-5.95355e-05			5.55521	0.000150715		--
5.55828	0.000156013	--	--	4.78162	-5.65504e-05			5.55828	0.000156013		--
5.56135	0.000156096	--	--	4.78469	-5.32492e-05			5.56135	0.000156096		--
5.56442	0.000153866	--	--	4.78776	-4.88314e-05			5.56442	0.000153866		--
5.56749	0.000150067	--	--	4.79083	-4.55227e-05			5.56749	0.000150067		--
5.57056	0.000146267	--	--	4.7939	-4.66688e-05			5.57056	0.000146267		--
5.57363	0.000156038	--	--	4.79697	-4.78149e-05			5.57363	0.000156038		--
5.5767	0.000166369	--	--	4.80004	-6.28591e-05			5.5767	0.000166369		--
5.57977	0.000172265	--	--	4.80311	-6.64204e-05			5.57977	0.000172265		--
5.58284	0.000181611	--	--	4.80618	-5.38032e-05			5.58284	0.000181611		--
5.58591	0.000180728	--	--	4.80925	-4.68296e-05			5.58591	0.000180728		--
5.58898	0.00017881	--	--	4.81232	-4.56782e-05			5.58898	0.00017881		--
5.59205	0.000175622	--	--	4.81539	-4.80123e-05			5.59205	0.000175622		--
5.59512	0.000172434	--	--	4.81846	-5.03463e-05			5.59512	0.000172434		--
5.59819	0.000164198	--	--	4.82153	-5.38558e-05			5.59819	0.000164198		--
5.60126	0.000179923	--	--	4.8246	-6.28218e-05			5.60126	0.000179923		--
5.60433	0.000189459	--	--	4.82767	-5.29219e-05			5.60433	0.000189459		--
5.6074	0.000190762	--	--	4.83074	-4.68855e-05			5.6074	0.000190762		--
5.61047	0.000183936	--	--	4.83381	-4.72954e-05			5.61047	0.000183936		--
5.61354	0.000177109	--	--	4.83688	-4.77053e-05			5.61354	0.000177109		--
5.61662	0.000165426	--	--	4.83995	-6.35508e-05			5.61662	0.000165426		--
5.61969	0.000151001	--	--	4.84302	-6.09936e-05			5.61969	0.000151001		--
5.62276	0.00014073	--	--	4.8461	-5.29513e-05			5.62276	0.00014073		--
5.62583	0.000138012	--	--	4.84917	-5.04889e-05			5.62583	0.000138012		--
5.6289	0.000135294	--	--	4.85224	-5.07729e-05			5.6289	0.000135294		--
5.63197	0.000128774	--	--	4.85531	-5.10569e-05			5.63197	0.000128774		--
5.63504	0.000106293	--	--	4.85838	-5.83344e-05			5.63504	0.000106293		--
5.63811	9.41183e-05	--	--	4.86145	-6.08581e-05			5.63811	9.41183e-05		--
5.64118	8.21677e-05	--	--	4.86452	-5.47048e-05			5.64118	8.21677e-05		--
5.64425	7.79334e-05	--	--	4.86759	-4.52557e-05			5.64425	7.79334e-05		--
5.64732	6.85994e-05	--	--	4.87066	-4.63589e-05			5.64732	6.85994e-05		--
5.65039	5.92654e-05	--	--	4.87373	-4.74621e-05			5.65039	5.92654e-05		--
5.65346	5.06643e-05	--	--	4.8768	-5.24583e-05			5.65346	5.06643e-05		--
5.65653	6.3476e-05	--	--	4.87987	-5.36056e-05			5.65653	6.3476e-05		--
5.6596	9.04127e-05	--	--	4.88294	-5.47528e-05			5.6596	9.04127e-05		--
5.66267	9.26632e-05	--	--	4.88601	-4.84091e-05			5.66267	9.26632e-05		--
5.66574	8.85113e-05	--	--	4.88908	-4.62326e-05			5.66574	8.85113e-05		--
5.66881	8.43593e-05	--	--	4.89215	-4.6094e-05			5.66881	8.43593e-05		--
5.67188	7.06236e-05	--	--	4.89522	-4.59555e-05			5.67188	7.06236e-05		--
5.67495	6.34749e-05	--	--	4.89829	-6.05611e-05			5.67495	6.34749e-05		--
5.67802	5.65739e-05	--	--	4.90136	-6.72706e-05			5.67802	5.65739e-05		--
5.68109	5.71258e-05	--	--	4.90443	-6.24194e-05			5.68109	5.71258e-05		--
5.68416	5.54089e-05	--	--	4.9075	-5.276e-05			5.68416	5.54089e-05		--
5.68723	5.30229e-05	--	--	4.91057	-5.41669e-05			5.68723	5.30229e-05		--
5.6903	5.0637e-05	--	--	4.91364	-5.55738e-05			5.6903	5.0637e-05		--
5.69337	5.34023e-05	--	--	4.91671	-6.0082e-05			5.69337	5.34023e-05		--
5.69644	5.15903e-05	--	--	4.91978	-7.29439e-05			5.69644	5.15903e-05		--
5.69951	4.89176e-05	--	--	4.92285	-7.12379e-05			5.69951	4.89176e-05		--
5.70258	4.62449e-05	--	--	4.92592	-6.17834e-05			5.70258	4.62449e-05		--
5.70565	4.501e-05	--	--	4.92899	-6.11693e-05			5.70565	4.501e-05		--
5.70872	4.13797e-05	--	--	4.93206	-6.20571e-05			5.70872	4.13797e-05		--
5.71179	3.77495e-05	--	--	4.93513	-6.29449e-05			5.71179	3.77495e-05		--
5.71486	4.64636e-05	--	--	4.9382	-6.72885e-05			5.71486	4.64636e-05		--
5.71793	5.97974e-05	--	--	4.94127	-6.53874e-05			5.71793	5.97974e-05		--
5.721	5.97559e-05	--	--	4.94434	-5.6488e-05			5.721	5.97559e-05		--
5.72407	6.31035e-05	--	--	4.94741	-4.62666e-05			5.72407	6.31035e-05		--
5.72714	6.07119e-05	--	--	4.95048	-4.81718e-05			5.72714	6.07119e-05		--
5.73021	5.83204e-05	--	--	4.95355	-5.00769e-05			5.73021	5.83204e-05		--
5.73328	5.91016e-05	--	--	4.95662	-5.52084e-05			5.73328	5.91016e-05		--
5.73635	6.24112e-05	--	--	4.95969	-6.81312e-05			5.73635	6.24112e-05		--
5.73942	7.14166e-05	--	--	4.96276	-6.52237e-05			5.73942	7.14166e-05		--
5.74249	8.17068e-05	--	--	4.96583	-5.7463e-05			5.74249	8.17068e-05		--
5.74556	7.84059e-05	--	--	4.9689	-5.59965e-05			5.74556	7.84059e-05		--
5.74863	7.51049e-05	--	--	4.97197	-5.53213e-05			5.74863	7.51049e-05		--
5.7517	7.06237e-05	--	--	4.97504	-5.77462e-05			5.7517	7.06237e-05		--
5.75477	7.9068e-05	--	--	4.97811	-6.01711e-05			5.75477	7.9068e-05		--
5.75784	8.35577e-05	--	--	4.98118	-7.16794e-05			5.75784	8.35577e-05		--
5.76091	8.81724e-05	--	--	4.98425	-7.07364e-05			5.76091	8.81724e-05		--
5.76398	8.69235e-05	--	--	4.98732	-6.2931e-05			5.76398	8.69235e-05		--
5.76705	8.36906e-05	--	--	4.99039	-5.20699e-05			5.76705	8.36906e-05		--
5.77013	8.04577e-05	--	--	4.99346	-5.36864e-05			5.77013	8.04577e-05		--
5.7732	7.75375e-05	--	--	4.99653	-5.5303e-05			5.7732	7.75375e-05		--
5.77627	7.98586e-05	--	--	4.99961	-5.88388e-05			5.77627	7.98586e-05		--
5.77934	8.21796e-05	--	--	5.00268	-6.74762e-05			5.77934	8.21796e-05		--
5.78241	8.61113e-05	--	--	5.00575	-7.05685e-05			5.78241	8.61113e-05		--
5.78548	9.04006e-05	--	--	5.00882	-6.32137e-05			5.78548	9.04006e-05		--
5.78855	9.96753e-05	--	--	5.01189	-6.11651e-05			5.78855	9.96753e-05		--
5.79162	0.000117028	--	--	5.01496	-6.48599e-05			5.79162	0.000117028		--
5.79469	0.00011528	--	--	5.01803	-6.85547e-05			5.79469	0.00011528		--
5.79776	0.000114447	--	--	5.0211	-7.26772e-05			5.79776	0.000114447		--
5.80083	0.000116251	--	--	5.02417	-6.66981e-05			5.80083	0.000116251		--
5.8039	0.00012204	--	--	5.02724	-5.24382e-05			5.8039	0.00012204		--
5.80697	0.000126341	--	--	5.03031	-4.70739e-05			5.80697	0.000126341		--
5.81004	0.000127835	--	--	5.03338	-4.86977e-05			5.81004	0.000127835		--
5.81311	0.000124423	--	--	5.03645	-5.03215e-05			5.81311	0.000124423		--
5.81618	0.00012101	--	--	5.03952	-5.41047e-05			5.81618	0.00012101		--
5.81925	0.000116359	--	--	5.04259	-5.29472e-05			5.81925	0.000116359		--
5.82232	0.000114581	--	--	5.04566	-4.75946e-05			5.82232	0.000114581		--
5.82539	0.000132087	--	--	5.04873	-4.04442e-05			5.82539	0.000132087		--
5.82846	0.000130624	--	--	5.0518	-3.72417e-05			5.82846	0.000130624		--
5.83153	0.0001263	--	--	5.05487	-3.85154e-05			5.83153	0.0001263		--
5.8346	0.000121976	--	--	5.05794	-3.9789e-05			5.8346	0.000121976		--
5.83767	0.00011476	--	--	5.06101	-4.77365e-05			5.83767	0.00011476		--
5.84074	0.00012556	--	--	5.06408	-5.11902e-05			5.84074	0.00012556		--
5.84381	0.000136363	--	--	5.06715	-5.57724e-05			5.84381	0.000136363		--
5.84688	0.000159206	--	--	5.07022	-5.21205e-05			5.84688	0.000159206		--
5.84995	0.000160687	--	--	5.07329	-5.06872e-05			5.84995	0.000160687		--
5.85302	0.000162167	--	--	5.07636	-5.73357e-05			5.85302	0.000162167		--
5.85609	0.000162792	--	--	5.07943	-6.39841e-05			5.85609	0.000162792		--
5.85916	0.00016828	--	--	5.0825	-6.25522e-05			5.85916	0.00016828		--
5.86223	0.000165812	--	--	5.08557	-5.42627e-05			5.86223	0.000165812		--
5.8653	0.000163115	--	--	5.08864	-3.87118e-05			5.8653	0.000163115		--
5.86837	0.000160417	--	--	5.09171	-3.42315e-05			5.86837	0.000160417		--
5.87144	0.000161954	--	--	5.09478	-3.42078e-05			5.87144	0.000161954		--
5.87451	0.000159572	--	--	5.09785	-3.41842e-05			5.87451	0.000159572		--
5.87758	0.000168218	--	--	5.10092	-5.56909e-05			5.87758	0.000168218		--
5.88065	0.000179514	--	--	5.10399	-5.56066e-05			5.88065	0.000179514		--
5.88372	0.000185539	--	--	5.10706	-4.56247e-05			5.88372	0.000185539		--
5.88679	0.000195102	--	--	5.11013	-4.12901e-05			5.88679	0.000195102		--
5.88986	0.000200719	--	--	5.1132	-3.94869e-05			5.88986	0.000200719		--
5.89293	0.000199306	--	--	5.11627	-4.54403e-05			5.89293	0.000199306		--
5.896	0.000197075	--	--	5.11934	-5.13936e-05			5.896	0.000197075		--
5.89907	0.000194843	--	--	5.12241	-5.2692e-05			5.89907	0.000194843		--
5.90214	0.000197524	--	--	5.12548	-4.92534e-05			5.90214	0.000197524		--
5.90521	0.000200509	--	--	5.12855	-3.90179e-05			5.90521	0.000200509		--
5.90828	0.000203384	--	--	5.13162	-4.06105e-05			5.90828	0.000203384		--
5.91135	0.0002112	--	--	5.13469	-4.2203e-05			5.91135	0.0002112		--
5.91442	0.000209362	--	--	5.13776	-4.89817e-05			5.91442	0.000209362		--
5.91749	0.000207524	--	--	5.14083	-6.10268e-05			5.91749	0.000207524		--
5.92056	0.000209646	--	--	5.1439	-5.47438e-05			5.92056	0.000209646		--
5.92364	0.000220341	--	--	5.14697	-5.27972e-05			5.92364	0.000220341		--
5.92671	0.000213948	--	--	5.15004	-4.8751e-05			5.92671	0.000213948		--
5.92978	0.000207555	--	--	5.15312	-4.76517e-05			5.92978	0.000207555		--
5.93285	0.000194548	--	--	5.15619	-4.89209e-05			5.93285	0.000194548		--
5.93592	0.000185055	--	--	5.15926	-5.019e-05			5.93592	0.000185055		--
5.93899	0.000197098	--	--	5.16233	-5.0802e-05			5.93899	0.000197098		--
5.94206	0.000197188	--	--	5.1654	-5.17624e-05			5.94206	0.000197188		--
5.94513	0.000202425	--	--	5.16847	-3.88162e-05			5.94513	0.000202425		--
5.9482	0.000207446	--	--	5.17154	-3.2737e-05			5.9482	0.000207446		--
5.95127	0.000205016	--	--	5.17461	-3.2112e-05			5.95127	0.000205016		--
5.95434	0.000214667	--	--	5.17768	-3.73974e-05			5.95434	0.000214667		--
5.95741	0.000217689	--	--	5.18075	-4.26827e-05			5.95741	0.000217689		--
5.96048	0.000220711	--	--	5.18382	-4.53619e-05			5.96048	0.000220711		--
5.96355	0.000225915	--	--	5.18689	-4.55385e-05			5.96355	0.000225915		--
5.96662	0.000226213	--	--	5.18996	-3.90457e-05			5.96662	0.000226213		--
5.96969	0.000224724	--	--	5.19303	-3.61342e-05			5.96969	0.000224724		--
5.97276	0.000223235	--	--	5.1961	-3.95229e-05			5.97276	0.000223235		--
5.97583	0.000221546	--	--	5.19917	-4.29117e-05			5.97583	0.000221546		--
5.9789	0.000225657	--	--	5.20224	-4.91559e-05			5.9789	0.000225657		--
5.98197	0.000233943	--	--	5.20531	-4.86033e-05			5.98197	0.000233943		--
5.98504	0.000238519	--	--	5.20838	-4.19453e-05			5.98504	0.000238519		--
5.98811	0.000237782	--	--	5.21145	-3.95464e-05			5.98811	0.000237782		--
5.99118	0.000235357	--	--	5.21452	-4.76897e-05			5.99118	0.000235357		--
5.99425	0.000232933	--	--	5.21759	-5.58331e-05			5.99425	0.000232933		--
5.99732	0.000238476	--	--	5.22066	-5.65274e-05			5.99732	0.000238476		--
6.00039	0.000246636	--	--	5.22373	-4.34528e-05			6.00039	0.000246636		--
6.00346	0.00025413	--	--	5.2268	-4.04287e-05			6.00346	0.00025413		--
6.00653	0.000269859	--	--	5.22987	-3.06749e-05			6.00653	0.000269859		--
6.0096	0.000271265	--	--	5.23294	-2.72594e-05			6.0096	0.000271265		--
6.01267	0.000272671	--	--	5.23601	-2.59696e-05			6.01267	0.000272671		--
6.01574	0.00027345	--	--	5.23908	-3.25407e-05			6.01574	0.00027345		--
6.01881	0.000271557	--	--	5.24215	-3.91118e-05			6.01881	0.000271557		--
6.02188	0.000269664	--	--	5.24522	-4.25261e-05			6.02188	0.000269664		--
6.02495	0.000271121	--	--	5.24829	-3.43638e-05			6.02495	0.000271121		--
6.02802	0.000269238	--	--	5.25136	-2.961e-05			6.02802	0.000269238		--
6.03109	0.000268184	--	--	5.25443	-3.03914e-05			6.03109	0.000268184		--
6.03416	0.000266861	--	--	5.2575	-3.11728e-05			6.03416	0.000266861		--
6.03723	0.000266301	--	--	5.26057	-3.37962e-05			6.03723	0.000266301		--
6.0403	0.000281319	--	--	5.26364	-4.39425e-05			6.0403	0.000281319		--
6.04337	0.000290775	--	--	5.26671	-3.60604e-05			6.04337	0.000290775		--
6.04644	0.000291198	--	--	5.26978	-2.91456e-05			6.04644	0.000291198		--
6.04951	0.00029292	--	--	5.27285	-2.77757e-05			6.04951	0.00029292		--
6.05258	0.000290732	--	--	5.27592	-3.24181e-05			6.05258	0.000290732		--
6.05565	0.000288544	--	--	5.27899	-3.70604e-05			6.05565	0.000288544		--
6.05872	0.000306234	--	--	5.28206	-4.58098e-05			6.05872	0.000306234		--
6.06179	0.000330297	--	--	5.28513	-3.62625e-05			6.06179	0.000330297		--
6.06486	0.000328375	--	--	5.2882	-2.15744e-05			6.06486	0.000328375		--
6.06793	0.000329515	--	--	5.29127	-1.78804e-05			6.06793	0.000329515		--
6.071	0.000340075	--	--	5.29434	-1.71662e-05			6.071	0.000340075		--
6.07407	0.00033772	--	--	5.29741	-2.23971e-05			6.07407	0.00033772		--
[truncated: 9,396 more rows]

[truncated: 4 more sheets: Suplementary Figure 10a, Supplementary Figure 10b, Supplementary Figure 12_, Supplementary Figure 13_]
